# Supplementary material for: Host-directed kinase inhibitors act as novel therapies against intracellular Staphylococcus aureus
Source: Sci Rep. 2019 Mar 19;9:4876. doi: 10.1038/s41598-019-41260-8 (PMC6425000; doi:10.1038/s41598-019-41260-8)
Supplement: Supplementary file 2 — Table S2 [file 41598_2019_41260_MOESM2_ESM.xlsx]

## Sheet: Fold change and p value
Phosphosites	Ibrutinib_vs_control Log2 fold change	Ibrutinib_vs_control -Log10 pvalue
CTAGE5(S635);CTAGE1(S604);	-10.8937	1.70288
NAV2(S1245);	-10.3351	0.76087
ZFP36(S88);	-9.33087	5.60338
METTL13(S269);	-8.56627	5.04777
LIG1(M111);LIG1(S106);	-8.5491	0.789527
GSK3A_HUMAN_no_mod	-8.52004	0.398787
K2C1_HUMAN_no_mod	-8.45674	1.45085
WEE1(S642);	-8.35336	4.00074
RAI1_HUMAN_no_mod	-7.58475	5.08039
MLTK(S649);	-5.77473	0.656072
NUP153(M514);NUP153(T520);	-5.24427	2.39851
NXPE1_HUMAN_no_mod	-4.66299	0.231984
UBR4(Y370);	-4.58966	2.27588
UBR4(S372);	-4.58966	2.27588
TNS3(S332);TNS3(Y354);	-4.34061	0.358244
CCDC165(Y544);	-4.21872	2.15115
CCDC165(S549);	-4.21872	2.15115
TLN1(S1227);	-3.9548	2.70298
JUND(S100);JUN(S73);	-3.72254	6.80944
ACTN1(M360);	-3.70488	2.12635
PPP6R3(T631);	-3.67311	1.98588
PPP1R15A(S143);	-3.63731	1.5425
ARFP1_HUMAN_no_mod	-3.58672	2.3074
JUN(S243);	-3.33705	5.37114
ANKRD28(M1018);ANKRD28(T1009);	-3.19956	1.89728
RPGR(S961);	-3.19578	1.83731
NPL4_HUMAN_no_mod	-3.16238	1.16911
JUN(T62);	-3.10279	5.62011
HXA9_HUMAN_no_mod	-3.09758	1.35583
B4GT2_HUMAN_no_mod	-3.09758	1.35583
HXD9_HUMAN_no_mod	-3.09758	1.35583
TPR(T2116);	-3.05261	6.06033
TPR(M2122);TPR(T2116);	-3.05261	6.06033
RAB3GAP1(S539);	-2.92362	4.89475
GORASP2(T225);	-2.88545	4.54096
SHC1(Y427);	-2.85259	6.8159
SHC1(S426);	-2.85259	6.8159
PRRC1(S408);	-2.8198	0.784612
SAMD4B(S592);	-2.75986	1.24183
AHCTF1(S528);	-2.47653	0.327304
OPTN(T525);	-2.30735	4.03996
FLNA(S966);	-2.29324	4.7893
KRT14(S432);	-2.2913	4.91908
RL3_HUMAN_no_mod	-2.25294	0.475153
TPR(T2133);	-2.20801	6.80167
PPP1R12A(S507);	-2.17076	3.90448
SERBP1(S202);	-2.1694	0.856527
NCK1(Y105);	-2.15947	3.45217
SLC20A2(T390);	-2.12814	0.639225
ANXA2(Y24);ANXA2P2(Y24);	-2.11166	6.64583
APBB2(T125);	-2.1018	5.27148
JUN(S63);	-2.03707	5.21137
HECTD1(S1390);	-2.00658	4.17821
CDC27(T343);	-2.00049	4.68152
EPHA2(S901);	-2.00045	4.56421
EPHA2(S899);EPHA2(S901);	-2.00045	4.56421
CDC42EP3(S89);CDC42EP3(S100);	-1.9729	4.45809
EHBP1(S673);	-1.92641	2.50716
TBC1D4(S591);	-1.91243	1.98318
MLL(S1114);	-1.90309	3.5503
CHEK1(T279);	-1.89493	1.57393
TPR(S2155);	-1.88989	6.06564
CDC42EP4(M26);CDC42EP4(S18);	-1.881	1.86698
DOCK7(M962);DOCK7(S963);	-1.87079	1.7838
ANXA2(Y238);ANXA2P2(Y238);	-1.82985	4.32982
ANXA2(S236);ANXA2P2(S236);	-1.82985	4.32982
SLC4A7(S242);	-1.8184	0.55221
LRBA(S2496);	-1.81553	5.39233
MARCKS(S101);	-1.79071	4.17008
ZYX_HUMAN_no_mod	-1.78252	2.37834
LAP2B_HUMAN_Phospho (Y)	-1.78013	0.222954
FASN(T2204);	-1.774	4.99371
FUNDC2(S151);	-1.74179	2.10275
TBC1D10B(S707);	-1.72563	2.51698
NPM1(Y67);	-1.71971	1.68223
C11orf96(S399);	-1.71799	3.67839
NPM1(S70);	-1.71767	1.67945
CSDA(S134);YBX2(S137);YBX1(S102);	-1.70717	2.20346
SSH1(S897);	-1.70383	3.66068
TRIO(S2459);	-1.69233	3.35303
BMPR2(S862);	-1.67881	4.22931
EEA1_HUMAN_no_mod	-1.67696	1.38164
ERF(S531);	-1.6686	3.56866
ENO3(Y44);ENO2(Y44);ENO1(Y44);	-1.65241	2.37999
LMO7(M803);LMO7(Y804);	-1.64086	2.68698
MAP2K2(M223);MAP2K2(T230);MAP2K1(M219);MAP2K1(T226);	-1.62937	2.27752
MICAL1(S625);	-1.60678	5.22484
MICAL1(M614);MICAL1(S625);	-1.60678	5.22484
TLN1(S1225);	-1.59526	4.44699
RABL6_HUMAN_Phospho (ST)	-1.59155	0.120138
ARHGAP35(S1153);	-1.5877	4.11233
PLEC(M4652);PLEC(T4653);	-1.58584	2.12048
CDC42EP2(S109);	-1.56866	4.43214
CSDC2(S19);	-1.5596	4.96867
PPP1R12A(T305);	-1.53091	4.05005
FLNB(S2487);	-1.49898	1.5072
AHNAK(S5110);	-1.49513	6.83124
TPR(S652);	-1.48344	4.6705
TRIO(S2455);	-1.4825	3.81463
TRIO(S2495);	-1.47957	2.98959
CTDSPL2(S33);	-1.47432	1.27369
AHNAK(S135);	-1.47268	4.8983
MACF1(S7278);	-1.46248	1.50403
WDR44_HUMAN_no_mod	-1.4588	1.80624
TFEB(M336);TFEB(T331);	-1.45329	0.651785
ROBO4(S125);	-1.45261	4.34239
TGFBR2(S352);	-1.45261	4.34239
PLIN5(S203);CEP170(S1160);PCDHGC3(S60);	-1.45261	4.34239
MSL1_HUMAN_no_mod	-1.4508	1.82562
ACD(T422);	-1.44464	2.71106
PPP1R12A(S304);	-1.44281	4.99596
AGRG2_HUMAN_no_mod	-1.42597	1.57175
ZBT46_HUMAN_no_mod	-1.42597	1.57175
EGFR(S695);	-1.42232	2.7765
RGCC(T102);	-1.41973	4.68129
RGCC(S97);	-1.41946	3.96141
ERRFI1(S302);	-1.41269	2.88462
LIMD1(S387);	-1.40653	3.28936
EPRS(Y754);	-1.40407	1.38117
BCAR3(R80);BCAR3(T86);	-1.39692	2.45112
PLEC(S1047);	-1.3949	3.42123
MRP_HUMAN_no_mod	-1.39437	0.769197
NUP35(S261);	-1.39048	5.39159
MAPK3(Y204);	-1.38973	5.12857
MAPK3(T198);MAPK3(Y204);	-1.38973	5.12857
FOSL2(M209);FOSL2(S200);	-1.37026	2.22051
NBEAL2(S1647);	-1.36879	0.335102
ERBB2(T694);	-1.36389	3.7961
SOWAHC(S513);	-1.3602	3.15471
EPRS(S750);	-1.3575	1.31641
PPFIA1(T572);	-1.34278	2.42919
TACC1(T275);	-1.33277	3.53413
ACACA(M79);ACACA(S77);	-1.33098	1.47017
NCBP1(T27);	-1.32799	4.69647
SUPT5H(M665);SUPT5H(S666);	-1.31301	1.40593
CDC42BPA(S1609);	-1.30454	3.16995
DAXX(S495);	-1.30365	1.36572
RPS27A(T66);UBA52(T66);UBB(T66);UBC(T66);	-1.30105	3.54666
PPP1R12A(S299);	-1.29399	2.88387
KANK2(S540);	-1.28691	4.9502
ARFGAP2(M435);ARFGAP2(S432);	-1.28442	1.25215
PHF2(T654);	-1.27949	3.15604
ATF7IP(S673);	-1.2752	1.05497
AKTS1_HUMAN_no_mod	-1.27442	1.88496
NDRG1(S326);NDRG1(T328);	-1.2647	3.57552
PLEC(M4652);PLEC(S4642);PLEC(Y4659);	-1.25697	1.5124
PDZD8(S538);	-1.2538	2.02016
UBAP1(S146);	-1.2537	4.64765
SNX2(T104);	-1.24884	2.85851
PEAK1(Y635);	-1.24855	4.39588
FLNB(S2478);	-1.24572	0.504038
SLTM_HUMAN_no_mod	-1.24254	2.2054
VAPA(S214);	-1.23908	1.11023
RAB7A(S72);	-1.23598	3.11849
SLK(S781);	-1.23153	0.669127
NCBP1(S22);	-1.22554	5.033
MAST2(S209);	-1.22294	2.74607
PDE4D(T711);PDE4D(S715);	-1.22235	1.25533
STAC2_HUMAN_no_mod	-1.22164	1.44607
MAP1B(M830);MAP1B(S831);MAP1B(S832);	-1.21864	1.34801
PLCB3(T924);	-1.21658	1.68012
AHNAK2(S4962);	-1.21526	0.398998
FAM125A(M166);FAM125A(S170);	-1.20096	0.40727
HBA_HUMAN_no_mod	-1.19552	1.66154
RPS6KA1(S732);	-1.18877	5.95677
ABL2(T938);	-1.18686	2.66442
PDS5B(S1259);	-1.17792	3.4546
AKAP13(S2703);	-1.17331	2.94608
FOSL2_HUMAN_no_mod	-1.17246	1.6296
SPECC1L(S392);	-1.16824	1.58969
FLNB(S2113);	-1.16819	3.47551
RBM34(S14);	-1.16156	2.41223
PLEKHG3(S614);	-1.16083	4.3329
ANLN(S792);	-1.15519	6.56393
IRF2BP2(M464);IRF2BP2(S455);	-1.15497	0.0869139
VPRBP_HUMAN_no_mod	-1.152	4.15327
SI1L1_HUMAN_Phospho (ST)	-1.14854	0.255289
PALLD(S632);	-1.14806	2.30455
PTK2(S910);	-1.14771	2.33174
PRRC2C(S2013);	-1.14765	1.79722
ENOB_HUMAN_no_mod	-1.14032	2.93796
BCAR3(R80);BCAR3(T86);	-1.13946	3.81335
RFX1_HUMAN_no_mod	-1.13763	3.89791
ASAP1(S733);	-1.1352	3.0535
DENND4C(S989);	-1.13306	2.40831
ITGB4(M1447);ITGB4(S1457);	-1.13084	0.683974
TSC22D4(S279);	-1.12953	3.17364
SLTM(M557);SLTM(S553);	-1.12664	2.43064
AKAP1(S150);	-1.12371	4.04899
SENP1(S157);	-1.12115	3.08184
LIMC1_HUMAN_no_mod	-1.11723	1.50754
WDR11(S208);	-1.11265	1.45311
WASL(Y256);	-1.11226	4.57568
SORBS3(S610);	-1.11156	1.90719
ANLN(S795);	-1.10714	5.39316
BCL9L(S975);	-1.10704	3.1447
ATG2A_HUMAN_no_mod	-1.10659	0.601767
CLIP1(M156);CLIP1(T153);	-1.10601	1.15481
ENOG_HUMAN_no_mod	-1.10131	2.55113
GPBP1L1(S291);	-1.10016	2.72824
BCAR3(T292);	-1.09997	4.75651
ETV3(S139);	-1.09894	4.3734
GEM(S23);	-1.09657	2.34609
IKBKB(M676);IKBKB(S672);	-1.09265	0.333334
RTCB_HUMAN_no_mod	-1.09226	1.74766
IRS2(M601);IRS2(S594);	-1.09144	1.63464
LMO7(S991);LMO7(S994);	-1.08913	3.32843
PHLDB2(S521);	-1.08489	2.67794
MEPCE(S152);	-1.07785	1.76771
FUBP3(T76);	-1.07426	0.556079
PHF2(S899);	-1.07415	1.70692
KANK2(S72);HERC2(S1539);	-1.07368	5.08191
NUT(S1031);PLXNB3(S933);WIZ(S1012);PPP1R35(S47);	-1.07368	5.08191
MTRR_HUMAN_Phospho (ST)	-1.07368	5.08191
MYO9B(S1290);	-1.07366	1.392
SF3B2(M775);SF3B2(T780);	-1.07303	0.710992
URI1(S378);	-1.06008	5.2306
PHLDB2(S414);	-1.055	1.56003
TENA_HUMAN_no_mod	-1.04858	2.78309
CYR61_HUMAN_no_mod	-1.04538	3.16076
PRR5L(S29);	-1.04402	2.07532
TXNL4A(M91);	-1.03905	3.12232
FGD4(S702);	-1.03808	4.60909
BCAR3(R80);BCAR3(S83);	-1.03647	3.25486
ERRFI1(S256);	-1.03441	4.87072
TYK2_HUMAN_no_mod	-1.03256	1.59491
ZMYND8(S425);	-1.03114	3.82553
NINJ1(M51);NINJ1(M58);NINJ1(S62);	-1.0273	1.36958
AHNAK(S5448);	-1.02631	3.97068
MAP2K2(T13);	-1.02465	3.6309
FAM122A(S62);	-1.0245	1.43721
MYC(T58);MYCN(T58);	-1.01793	2.89012
CCNL1(S335);	-1.01522	3.67612
EPPK1(T1394);	-1.01163	0.558812
DDX20(S500);	-1.00637	1.91481
PRUNE2(S699);	-1.005	2.07489
RPP30(S251);	-1.00473	3.94267
XPO6(S226);	-1.00203	4.72429
PRUNE2(S701);	-0.999026	3.81238
MAP1B(T1503);	-0.994844	2.02994
R3HDM2(S351);	-0.994733	2.30434
TOM1(S461);	-0.990067	3.89272
AKAP13(S2709);	-0.982129	2.0166
KANK4(S553);	-0.978229	4.47758
PHIP(S676);	-0.977091	3.20393
PALLD(T643);	-0.976788	3.20173
SMG9(T122);	-0.976642	1.56176
LIMCH1(T302);	-0.974486	1.66459
RAVER1(T463);	-0.973211	2.47436
RPS27A(S65);UBA52(S65);UBB(S65);UBC(S65);	-0.970641	3.8332
CAMSAP1(T1082);	-0.96952	4.88566
PLEC(M4652);PLEC(S4642);PLEC(Y4659);	-0.967353	0.877272
PYGO2(T302);	-0.967193	1.32817
SRRM2(S1458);	-0.964362	0.207368
NCOR2(S1334);	-0.962919	4.21127
SLC4A2(S150);	-0.960167	2.94686
MAP4_HUMAN_no_mod	-0.954045	1.68906
MED13(Y394);	-0.952987	2.80197
MED13(S395);	-0.952987	2.80197
FTSJ1(T263);	-0.952866	4.72467
SACS(Y2509);	-0.951959	2.30417
SACS(T2517);	-0.951959	2.30417
AHNAK(S2397);	-0.951508	6.35996
AHNAK(M2388);AHNAK(S2397);	-0.951508	6.35996
SCAMP3(S76);	-0.949109	2.72434
MAP4(S507);	-0.948325	3.21838
MAP4(M506);MAP4(S507);	-0.948325	3.21838
GBF1(Y317);	-0.947876	1.87526
GBF1(S325);	-0.947876	1.87526
SH3BP4(S42);	-0.944705	2.21474
GLB1(S40);RPL21(S104);	-0.942344	2.55513
JUNB(T255);JUNB(S259);	-0.941324	2.51807
KRT6B(S60);KRT6C(S60);KRT6A(S60);	-0.940304	0.562705
LUZP1(S996);	-0.939233	1.92177
PXN(S126);	-0.935646	2.32051
MARCS_HUMAN_no_mod	-0.933591	1.62167
MAP1B(S1805);	-0.928022	2.66552
EI2BA_HUMAN_2 Phospho (ST)	-0.924692	2.54026
MAP1B(S1797);MAP1B(T1799);	-0.923088	2.88005
UBE2O(T848);	-0.921715	0.722261
SACS(S4257);	-0.919873	2.22266
NAPRT1(S537);	-0.915454	2.71881
TTF1(Y868);	-0.914452	3.72621
TTF1(S872);	-0.914452	3.72621
EPS15L1(S229);	-0.91444	3.95894
WIZ(S1012);	-0.91235	4.6559
AKAP9(S3846);	-0.910893	2.08694
CCNYL1(T89);CCNY(T67);	-0.905851	4.98161
HNRNPA1(S4);	-0.902247	2.42703
FAM21A(S284);FAM21C(S284);FAM21B(S196);	-0.901598	4.0905
DNAJC9(S109);	-0.900825	2.0606
MYC(S62);MYCN(S62);	-0.900615	3.00954
EGFR(S991);	-0.897502	4.02585
MCM3(Y159);	-0.8937	1.75287
MCM3(T164);	-0.8937	1.75287
FLNC(S2233);	-0.89266	3.96721
TRIM47(S588);	-0.891564	2.54857
WBP11(S181);	-0.886718	3.32937
ARHG6_HUMAN_no_mod	-0.884149	0.966757
SSFA2(S668);	-0.882014	2.6712
EI2BA_HUMAN_2 Phospho (ST)	-0.878515	2.51062
PCY1A_HUMAN_Oxidation (M); Phospho (ST)	-0.878515	2.51062
SAMD4B(S628);	-0.876362	1.86157
TENC1(S1003);	-0.876308	3.19269
NEMF(Y414);	-0.875202	1.68473
NEMF(S417);	-0.875202	1.68473
RAB11FIP5(M182);RAB11FIP5(S176);	-0.872035	0.892522
SGK223(S692);	-0.871852	2.78112
AFAP1(T546);	-0.868968	4.79663
BNIP2(T116);	-0.867604	1.59929
PTPRA(Y798);	-0.86584	4.4835
PTPRA(S796);	-0.86584	4.4835
POLDIP3(S126);	-0.8637	4.12225
SIAT1_HUMAN_no_mod	-0.860716	1.72521
PPP1R13L(S526);	-0.859638	4.09685
PPP1R13L(M527);PPP1R13L(S526);	-0.859638	4.09685
UBE2J1(S266);	-0.859331	2.58404
FEZ2(T134);	-0.854414	2.64113
NUP107(S86);	-0.851999	3.49914
NUP107(R72);NUP107(S86);	-0.851999	3.49914
RRP1_HUMAN_no_mod	-0.849911	1.41773
RGCC(S101);	-0.841863	3.3646
DAGLB(S584);	-0.839904	2.13036
CDC42EP2(T137);CDC42EP2(S141);	-0.839866	3.37614
PCBP1(M166);PCBP1(T169);	-0.838513	0.786252
RPS6(S235);RPS6(S236);RPS6(T241);	-0.837768	2.61676
POLH(S379);POLH(S380);MFSD10(S270);MFSD10(S271);RPS6(S235);RPS6(S236);	-0.837768	2.61676
SASH1(S90);	-0.837167	3.81375
NOP58(S109);	-0.836323	1.78031
BCL9L(S959);	-0.836028	1.86848
PRKDC(S2612);	-0.825468	3.17377
EPS8(T317);	-0.825079	2.23538
GFPT2(S245);	-0.823361	1.64829
KIF21A(S853);	-0.823149	2.48783
MSANTD3(S96);	-0.820796	3.62673
TNFAIP3(S423);	-0.819428	3.40357
CHEK2(S260);	-0.819172	1.76565
ATXN2L(S111);	-0.819062	3.07094
ATG2A(S1261);	-0.815669	2.66511
EPS8L2(T572);	-0.815616	4.41151
MPRIP(S619);	-0.812245	4.57718
MPRIP(M614);MPRIP(S619);	-0.812245	4.57718
RBM12B(S98);	-0.811362	5.22444
KIAA1671(S1760);	-0.810517	3.40771
AHNAK(S572);	-0.810088	2.75433
AHNAK(M571);AHNAK(S572);	-0.810088	2.75433
SPECC1L(S389);	-0.808871	4.41305
MPDZ(T342);	-0.806938	4.00207
DOT1L(S1249);	-0.805133	2.38298
SASH1(T405);	-0.804891	1.68852
MYPN(S418);	-0.803942	0.967977
ZFHX3(S425);	-0.801612	3.01225
RFX2_HUMAN_no_mod	-0.800978	1.88132
GPN1(S312);	-0.800104	5.42508
TNS3(S361);	-0.800043	2.89071
FA83G_HUMAN_no_mod	-0.799561	2.06619
SSFA2(S739);	-0.799535	1.70425
TXLNA(S514);	-0.798634	1.52386
KRT8(S34);	-0.797662	1.42675
MTSS1L(S580);	-0.797357	2.56676
TP53BP2(T567);	-0.796756	1.89043
MPDZ(S353);	-0.795699	2.73755
SLTM(S553);	-0.79552	2.61144
C19orf21(T160);	-0.794155	3.0921
ERF(S171);	-0.79322	2.3284
KIF15(T1144);	-0.792744	2.79775
RAD23B(K144);RAD23B(S171);	-0.792494	2.63658
PAK2(S152);	-0.791536	4.2572
CDK16(S119);CDK17(S146);	-0.791473	3.51308
AHNAK(S508);	-0.786865	3.34189
AHNAK(M502);AHNAK(S508);	-0.786865	3.34189
GAPVD1(T751);	-0.78617	2.54592
LRCH1(T568);	-0.785051	2.64504
EIF4G1(S1231);	-0.781751	5.49281
ARHGEF17(S142);	-0.779401	2.22667
C17orf53(S332);VASN(S284);RAP1GAP2(S564);	-0.777608	4.39448
CDR2L(S351);NLRP8(S491);	-0.777608	4.39448
ZFYVE26(S1768);	-0.776978	1.43934
AHNAK(S2580);	-0.776445	1.37382
RALGAPA1(S864);	-0.772823	3.16623
SUPT16H(S982);SUPT16H(S986);	-0.768452	1.42585
TCF25(S605);	-0.768387	2.03521
NCK1(S91);	-0.7649	1.69034
CD3EAP(S124);CD3EAP(S126);	-0.764722	2.65494
GZF1(S613);	-0.760668	1.57346
BAZ1A(S1283);	-0.759948	1.45278
BAZ1A(S1281);BAZ1A(S1283);	-0.759948	1.45278
ZP2(S454);	-0.758506	2.35139
RL14_HUMAN_no_mod	-0.757252	1.97956
SLC9A1(S703);	-0.75606	3.28059
FUCA2(S301);CA13(S5);	-0.755795	2.03467
ERF(S24);	-0.754888	2.25833
STMN1(S16);	-0.754867	2.86452
RUNX1(S212);	-0.753839	2.59191
HBS1L(S69);	-0.751793	2.00227
HNRNPUL2(S597);	-0.751303	0.884674
ADD1(T11);	-0.751205	3.74632
RICTR_HUMAN_Phospho (Y)	-0.750621	3.50995
RICTOR(S1396);	-0.750621	3.50995
ACIN1(S710);	-0.750188	2.44977
ARPC1B(S310);	-0.749637	0.517469
PRRC2A(S1219);	-0.749148	5.16611
NUP153(S522);	-0.748323	1.23221
PALMD(S253);	-0.746092	2.31455
MS18B_HUMAN_Phospho (ST)	-0.744831	0.799956
PACSIN3(S319);	-0.742924	3.06617
RPRD2(T484);	-0.742842	2.06952
LMO7(S805);	-0.742056	2.44956
CNGB1(S1017);	-0.740822	2.35917
CLTA(S236);	-0.740822	2.35917
TBC8B_HUMAN_Phospho (ST)	-0.740822	2.35917
SRRM2(K329);SRRM2(S332);	-0.739706	1.32277
NAV1(S452);	-0.737614	1.83159
ALBU_HUMAN_no_mod	-0.736959	2.59547
LMO7(Y804);	-0.734879	2.45582
NUMA1(S76);	-0.734639	2.14885
TPI1(S58);	-0.732337	2.1448
IRAK2(S143);	-0.730405	3.00012
CENPE_HUMAN_no_mod	-0.730087	2.36499
MTAP2_HUMAN_no_mod	-0.730087	2.36499
CSPG2_HUMAN_no_mod	-0.730087	2.36499
GAN_HUMAN_no_mod	-0.730087	2.36499
CDC42EP1(T148);	-0.729284	3.37955
RAI14(S286);RAI14(S290);	-0.728433	2.27852
RPL14(S139);	-0.728419	0.937299
AHNAK2(S282);	-0.727639	2.4262
SPTBN1(S2358);	-0.727424	3.86645
NAV3(T1247);	-0.727213	3.40135
LAMTOR1(T100);	-0.726395	1.61895
GIGYF2(T25);	-0.726297	2.71519
GIGYF2(S23);GIGYF2(T25);	-0.726297	2.71519
LIMCH1(S670);	-0.725965	1.7971
MGA(S924);	-0.724601	2.74074
RANBP2(S955);	-0.724531	3.78097
CDK17(S182);	-0.722532	2.69878
TSP1_HUMAN_no_mod	-0.722522	0.932304
SLCO4A1(T37);	-0.72124	2.9513
FXR2(S525);	-0.718689	0.791528
RAPH1(K842);RAPH1(S845);	-0.71838	2.15243
AHNAK(S511);	-0.715801	3.31723
ALDH3A2(S293);	-0.715105	0.709008
GIGYF2(S19);	-0.715051	1.85064
FCHO2(T289);	-0.715023	2.02084
NECAP2(S186);	-0.712815	3.55147
FLNA(T2175);	-0.712762	3.60872
CTTN(T401);CTTN(S405);CTTN(T411);	-0.711968	3.32474
STAT3(S727);	-0.709793	2.35537
DYR1A_HUMAN_no_mod	-0.709345	1.61499
CCNY(S83);	-0.709136	2.40623
PLEC(S4392);	-0.70736	2.30234
TRUA_HUMAN_no_mod	-0.706923	3.30113
VCL(Y822);	-0.704614	1.32917
ARHGEF1(S863);	-0.70447	4.89405
GCN1L_HUMAN_no_mod	-0.703521	2.65227
AKAP12(S612);	-0.703242	2.39789
PTPN13(S240);	-0.703007	2.47349
SRRT(T535);	-0.701868	1.98675
RTN4(S114);	-0.700548	3.18326
CAMSAP1(S728);	-0.70044	1.82584
ARAF(R166);ARAF(T181);	-0.700265	2.67119
EIF3H(M343);	-0.698705	1.845
APC(S2125);	-0.698019	4.40098
CENPO(S40);	-0.697204	2.18329
BEGAIN(S246);	-0.696978	2.68639
CCDC88C(S1806);	-0.696203	2.10156
HTATSF1(S721);	-0.696039	3.78646
SH3BP4(S131);	-0.695863	2.50387
CDC42EP1(S190);CDC42EP1(S195);	-0.694253	1.88978
BAG3(S381);BAG3(S386);	-0.693956	3.05329
ZC3H12A(S497);	-0.693897	2.84836
RBM17(M234);RBM17(S227);	-0.692454	0.902016
HJURP_HUMAN_no_mod	-0.691923	1.79329
GSK3B(S13);	-0.689714	1.99842
GSK3B(M26);GSK3B(S13);	-0.689714	1.99842
CCNYL1(T125);	-0.688913	1.44939
NUP88(S170);	-0.688201	2.90191
TOR1A_HUMAN_no_mod	-0.688031	3.05659
CD109_HUMAN_no_mod	-0.687781	2.47739
AKAP13(S1411);	-0.687174	2.61242
ATAD3A(S371);	-0.686934	1.65929
SH3BP4(S246);	-0.686285	1.8305
PCNT(S2214);	-0.686082	2.26254
RICTOR(S1144);	-0.684059	1.87379
EHD4_HUMAN_no_mod	-0.684009	2.18988
FLNA(S2152);	-0.683053	4.99055
TCF12(T62);	-0.682214	1.70788
MYH10(S1952);MYH10(S1956);	-0.682009	1.6844
PPHLN1(S172);	-0.681847	1.72326
TAF12(T43);	-0.681689	2.51338
SKT(S1892);	-0.680225	2.17507
THOC2(S1393);	-0.678619	1.59561
DCAF12(S20);	-0.676335	3.14128
DOT1L(S447);	-0.674343	2.27583
PXN(S135);	-0.67421	2.63805
GPS1(T479);	-0.67389	1.92477
TRPM7(S1476);	-0.673027	1.3516
CE162_HUMAN_no_mod	-0.672819	1.85858
PSMD1(M351);	-0.672578	1.53807
PHACTR4(S628);	-0.672264	3.45961
HIVEP1(S2327);	-0.671428	0.5234
ANKRD28(S1011);	-0.66933	1.44637
NUMBL(S263);	-0.66862	1.91006
EPN1(S435);	-0.668474	3.91264
SPECC1(S914);	-0.668016	0.465447
EPS15(S814);	-0.667601	2.39804
TLK2(S94);	-0.666094	0.508265
PANK2(Y190);	-0.665882	2.47084
PANK2(S191);	-0.665882	2.47084
PRRC2B(S232);	-0.665092	3.11414
POLDIP2(T295);	-0.664451	2.04522
RNF169(S403);	-0.664183	1.47478
SH3BP4(Y245);	-0.66313	1.76612
PKP4(S227);	-0.663003	1.41887
CLDN12(S228);	-0.662736	2.00073
KRT80(S451);	-0.662466	2.6137
MAPK3(T207);	-0.661637	2.27107
CDK17(S9);	-0.660911	3.39575
NAA25(T693);	-0.660911	3.39575
CDR2_HUMAN_no_mod	-0.660889	2.83776
PIAS4_HUMAN_no_mod	-0.660889	2.83776
MYO1A_HUMAN_no_mod	-0.660889	2.83776
IF2M_HUMAN_no_mod	-0.660889	2.83776
PRAME_HUMAN_no_mod	-0.660889	2.83776
DMXL2_HUMAN_no_mod	-0.660889	2.83776
AKAP13(S1279);	-0.660107	2.49437
RASSF8(T131);	-0.659953	3.49571
GPR123(T5);GPR123(S8);	-0.65966	2.10136
STK4(S414);	-0.658626	2.27457
NU214_HUMAN_no_mod	-0.658276	1.73729
GANAB(S916);	-0.657822	2.04839
SYNM(S1181);	-0.656884	3.7332
SCRIB(T1342);SCRIB(S1348);	-0.65677	2.24608
SCRIB(T1329);SCRIB(S1348);	-0.65677	2.24608
PALLD(S725);	-0.656271	1.46001
HNRNPM(M607);HNRNPM(S618);	-0.655297	1.36867
HNRNPM(M607);HNRNPM(M611);HNRNPM(S618);	-0.655297	1.36867
SYMC_HUMAN_no_mod	-0.654439	1.91155
RRAD(S301);GEM(S289);	-0.653581	2.36891
HRH1(S233);	-0.651008	1.46851
ZYX(S344);	-0.650111	3.504
MKL1(S385);	-0.649151	3.09806
PAK2(S55);	-0.649038	0.891133
NFATC2(Y860);	-0.647603	2.89472
TNS3(S776);	-0.646797	2.02024
COPE(S10);	-0.645681	2.08309
CD2AP(Y88);	-0.645483	1.7152
ZMYND8(S495);	-0.645467	2.47539
HN1_HUMAN_no_mod	-0.644936	0.600412
LIMD2(S27);	-0.644186	1.58056
RAPGEF6(S1093);	-0.644127	1.52874
FOXP1(S625);	-0.643171	2.39365
DDX42(M164);DDX42(T169);	-0.642331	0.593736
EIF3H_HUMAN_no_mod	-0.640015	4.02819
CD97(S831);	-0.638724	2.63613
KIAA1704(S105);	-0.638643	2.47287
VGLL4(S149);	-0.638221	3.45588
FAM129B(S691);FAM129B(S692);	-0.637999	1.96124
KCTD3(S711);	-0.637956	1.36176
DENND4A(S1154);	-0.637711	3.08662
PPP1R12C(S407);	-0.637132	3.35973
MECP2(S78);	-0.63556	1.66803
FAM83H(T938);	-0.635415	2.89373
ARHGEF16(S576);	-0.63403	2.72133
PHIP(Y1316);	-0.633602	2.69099
PHIP(S1315);	-0.633602	2.69099
APOA1_HUMAN_no_mod	-0.633572	1.46187
EIF4EBP2(T70);	-0.633039	2.05814
TMCC1(S382);	-0.632643	1.80117
SBF1(S1139);	-0.63222	2.49707
TRUB1(T16);	-0.63029	1.99434
MAP4K4(S900);	-0.630023	1.31989
TNKS1BP1(M1309);	-0.62975	1.16196
AN32E_HUMAN_no_mod	-0.629532	2.93836
CD2AP(S86);	-0.628454	1.61498
PPP1R13L(S187);	-0.627526	1.9377
DIDO1(S1456);	-0.626638	4.17187
PRRC2A(S1014);	-0.625884	1.84511
DHX30_HUMAN_no_mod	-0.624612	1.80639
SYNRG(S1075);	-0.623777	1.41402
GAPVD1(T562);GAPVD1(S566);	-0.623725	2.24838
SVIL(S221);	-0.623664	2.79014
SVIL(R215);SVIL(S221);	-0.623664	2.79014
SH3BP4(S248);	-0.623279	1.4888
ERF(S161);	-0.621976	1.85086
NUP214(T434);NUP214(T436);	-0.619812	2.92737
SRSF4(S456);	-0.619314	1.60795
TNS3(Y780);	-0.61924	1.89367
E41L2_HUMAN_Phospho (Y)	-0.617203	1.87331
NFATC2(S856);	-0.616946	2.40669
CCNYL1(Y120);	-0.615769	1.86234
ATD3A_HUMAN_no_mod	-0.61576	4.82435
AHNAK(S5749);AHNAK(S5763);	-0.615476	2.60669
CTTN(S405);	-0.615191	3.03373
TMEM201(T457);	-0.614495	1.6311
SLTM(T995);	-0.61306	0.360942
C16orf57(S36);	-0.612711	0.539709
CD3EAP(S124);	-0.612694	2.89818
MAP1B(S1330);	-0.612378	4.10004
ADD1(S12);	-0.612221	3.16652
MYO18A(S985);	-0.612175	2.39367
LMNA(S303);	-0.611816	1.97969
RALGAPA1(S861);	-0.610327	2.3695
EP400(T314);EP400NL(T303);	-0.610168	2.54646
PDLIM5(S362);	-0.610082	2.8715
BRAT1(T581);	-0.609789	3.24912
MAP3K2(S153);	-0.608366	2.17086
SEC16A(S1786);	-0.60815	1.58442
EPB41L1(S544);	-0.607174	1.0988
NUP98(S612);	-0.606353	1.7346
NUP98(S608);NUP98(S612);	-0.606353	1.7346
GSK3A(T19);	-0.605916	1.54615
CCYL1_HUMAN_Phospho (ST)	-0.602752	1.85988
KIAA0528(S260);	-0.60235	2.86119
TTK(S436);	-0.600786	1.93252
TB182_HUMAN_no_mod	-0.600711	1.30548
SRRM1(T614);SRRM1(S616);	-0.600349	1.40664
MAP1B(S1144);	-0.600255	1.65182
KIAA1671(S1488);	-0.600222	1.85476
PTK2B(S375);	-0.598801	3.11566
ACOT2_HUMAN_no_mod	-0.597385	2.62456
FETUA_HUMAN_no_mod	-0.597241	1.09792
LBH(S63);	-0.596799	1.41613
HNRNPF(S107);	-0.5967	2.07062
FRMD8(T438);	-0.596207	2.96628
UBR5(S1549);	-0.595912	2.50473
AKR7A2(S255);	-0.595585	2.23776
AKAP2(T718);	-0.595397	1.81938
AKAP2(M721);AKAP2(T718);	-0.595397	1.81938
PIP5K1A(S458);PIPSL(S405);	-0.594104	1.38685
MAP1B(S1265);	-0.593302	4.27212
MED26(S535);	-0.593302	1.79001
EPS15(S323);	-0.592165	1.88644
NFIL3(S352);	-0.591988	2.56266
DNM1(T776);	-0.591887	1.38768
AKAP2(S401);	-0.591511	3.91966
GAPVD1(S569);	-0.591419	2.95546
PUM2(S136);	-0.5913	0.880685
ATXN1(S238);	-0.590895	1.58973
SGK223(S745);	-0.590881	2.76254
SSFA2_HUMAN_no_mod	-0.589389	1.22982
PRR12(T483);	-0.588203	2.5304
FCHO2(T492);	-0.588193	3.71424
DENND4A(S1151);	-0.587493	3.1307
JUP(S665);	-0.586474	1.70977
AKAP2(S748);	-0.585817	1.90443
AKAP2(R740);AKAP2(S748);	-0.585817	1.90443
IRF2BPL(S657);IRF2BPL(S658);IRF2BPL(S659);	-0.583576	1.72734
NUCKS1(S113);	-0.582099	2.47578
NUCKS1(M106);NUCKS1(S113);	-0.582099	2.47578
CREM(S293);	-0.581369	1.76811
WARS(S467);	-0.581147	3.28951
SRSF4(S458);	-0.580949	2.12097
PIK3C2B(S155);	-0.580829	2.34131
ZNF75D(S490);ZNF75D(S491);ALDH5A1(S121);ALDH5A1(S122);DUSP27(S965);DUSP27(S966);FAM47A(S258);FAM47A(S259);ZNF75A(S286);ZNF75A(S287);	-0.579629	0.600362
PACS1(S355);	-0.579319	1.58581
CLASRP(T296);	-0.578801	1.62628
PCM1(T859);PCM1(S866);	-0.578577	1.49124
KRT7(S14);	-0.578457	0.0164877
VPS13D(S2692);	-0.576214	1.28334
KANK2(S72);HERC2(S1539);	-0.576097	1.54811
SNRNP70(S357);	-0.575917	2.5734
LEFTY1(S79);LEFTY2(S79);	-0.575917	2.5734
MYO18A(S140);	-0.575917	2.5734
LRCC1_HUMAN_no_mod	-0.575714	2.49651
P2RX7_HUMAN_no_mod	-0.575714	2.49651
BCAR3(S8);	-0.575312	3.29157
PHACTR4(S154);	-0.574157	0.852974
DENND5B(S1076);	-0.574091	2.44899
NIPBL(S280);	-0.572736	2.52705
AHNAK(S819);	-0.572721	1.54615
RPS4X(S223);	-0.571576	1.43122
SLC25A46(S32);	-0.570893	2.01384
EMD(Y59);	-0.570592	3.12173
EMD(S52);	-0.570592	3.12173
PAPOA_HUMAN_no_mod	-0.566838	2.75823
RAD23B(T159);	-0.565434	3.00327
FAM129B(S696);	-0.565355	2.36334
FAM129B(S691);	-0.564624	2.84562
DDI2(T104);	-0.563867	1.42616
MYPN(S762);	-0.563421	3.64811
TFEB(T330);	-0.563259	1.68269
SOCS6(T22);	-0.562854	0.0337207
PPP1R12A(T443);	-0.562576	1.63752
ZNF579(T482);	-0.56243	2.28437
MAP1B(Y1796);	-0.562184	2.58746
MAP1B(S1792);MAP1B(Y1796);	-0.562184	2.58746
PHF17(S89);	-0.562046	1.60949
NIPBL(S305);	-0.561979	3.64408
HAUS6(S556);	-0.56007	0.626197
PGM2L1(T173);	-0.560064	1.75447
PGM2L1(M171);PGM2L1(T173);	-0.560064	1.75447
MLK4(S618);	-0.558786	1.99345
BCLAF1(S177);	-0.558535	1.43504
NUP98(T1054);	-0.557992	0.0377488
MLF1(S32);	-0.556646	2.41709
AKAP13(S1750);	-0.55614	2.22926
NGEF(S606);	-0.556108	1.99069
HERC1(Y1438);	-0.55587	2.3182
DYNC1LI1(S510);DYNC1LI1(T512);	-0.555556	1.41478
JUP(S182);	-0.555315	2.56202
MAP4(S636);	-0.554162	1.98032
HEXA_HUMAN_no_mod	-0.554154	1.37096
WDR7(S1152);	-0.553592	2.70104
SCRIB(S1442);	-0.553263	3.34105
MYO9B(S1405);	-0.553206	2.4092
ZC3H11A(S761);	-0.552429	1.43464
PRRC2B(S219);	-0.552148	2.34825
MPDZ(S230);	-0.552089	2.60852
MPRIP(S984);	-0.552011	1.19956
PHLDB1(Y542);	-0.551754	2.12815
PHLDB1(S539);	-0.551754	2.12815
PKN1(T593);	-0.551739	3.30176
CIC(S285);	-0.551227	1.30528
IRF3(T180);	-0.55109	1.6094
ALS2(S483);ALS2(S489);	-0.550845	1.4252
FLNA(M1462);FLNA(S1459);	-0.550424	0.461963
AHNAK(S18);	-0.550084	1.61127
AJUBA(S230);	-0.549956	2.98619
RPS15(K52);RPS15(S55);	-0.549206	1.4769
CPSF2_HUMAN_Oxidation (M); Phospho (ST)	-0.549206	1.4769
ZRANB2(Y114);	-0.549165	1.52543
MAT2A(S114);	-0.548831	1.7259
PTRF(S167);	-0.547587	2.43003
RAD9A(S328);	-0.547419	1.52978
BCL3(S374);	-0.547201	3.83088
ZN329_HUMAN_no_mod	-0.546692	2.29595
PKHA6_HUMAN_no_mod	-0.546692	2.29595
MYH16_HUMAN_no_mod	-0.546692	2.29595
RL7L_HUMAN_no_mod	-0.546692	2.29595
RIF1_HUMAN_no_mod	-0.546692	2.29595
RPS6(S235);RPS6(S236);RPS6(T241);	-0.546668	2.77906
FAM208A(T984);	-0.546416	0.165091
REPS2(S260);ASPHD1(S9);	-0.545991	0.472855
EGFR(Y1172);	-0.545627	1.86732
EGFR(S1162);	-0.545627	1.86732
KAZN(S389);	-0.54524	2.04209
CHAMP1(S651);CHAMP1(S652);	-0.544381	1.74155
MVP(S873);	-0.543622	2.06093
AKAP2(T780);	-0.5434	1.45626
HERC1(S1428);	-0.543106	2.23776
ZC3HAV1(S271);ZC3HAV1(T273);	-0.543064	1.67444
AJUBA(Y231);	-0.542512	2.89511
EPB41(S85);	-0.542282	1.10917
NAV1(T92);	-0.541387	1.35818
RAD23B(T164);	-0.540778	3.76631
ENO1(Y270);	-0.540761	2.17801
ENO1(S272);	-0.540761	2.17801
AKAP2(S158);	-0.538567	3.13595
CCNYL1(S342);	-0.537383	1.3619
SERBP1(S205);	-0.535626	1.32815
ZC3HAV1(S271);ZC3HAV1(S275);	-0.535219	1.64776
ATXN2L(S496);	-0.534974	2.21999
SRSF7(Y189);	-0.534905	4.6742
ADAR(T603);	-0.534128	2.66599
BBX(R240);BBX(S243);	-0.533545	1.38486
CDC42EP4(T23);	-0.532645	1.32234
AKAP2(S785);	-0.532526	3.18698
FNDC3B(S208);	-0.53171	1.90995
KIAA0753(S826);	-0.530667	1.88391
N2DL1_HUMAN_no_mod	-0.527784	1.32212
BAG4(S179);	-0.527758	0.881894
TNFAIP3(S376);	-0.527493	1.64563
RAI14(S317);	-0.527345	2.32205
TNXB(M2272);	-0.527292	3.13897
|A6NIE6|RN3L1_HUMAN(S44);RRN3(S44);	-0.527151	2.59174
AAK1(S642);	-0.527098	3.15674
RPL18(S130);	-0.526976	1.53541
PIEZO1(T1644);	-0.526583	1.60799
NUMBL(T265);	-0.526205	1.14477
PTTG2(S165);PTTG1(S165);	-0.523167	2.938
SF3B2_HUMAN_no_mod	-0.522109	1.81146
RAPH1(S894);	-0.522103	2.28249
UBAP2L(M466);UBAP2L(S467);	-0.520688	0.302043
MOV10(S973);	-0.519347	2.35116
NUP188(S1717);	-0.518668	2.52401
NUP188(S1709);NUP188(S1717);	-0.518668	2.52401
C15orf52(S392);	-0.518627	2.33597
MTMR3(S652);	-0.515777	1.92348
TTC28(S32);	-0.514717	2.01525
NAV2(S1975);	-0.514573	2.45328
SCRIB(S853);	-0.514573	1.45453
SRRM2(S2412);	-0.512357	2.06207
PDLIM5(S360);	-0.511538	2.38501
LRRC16A(S1093);	-0.509966	2.1278
RRP12(S1080);	-0.509304	2.56049
DIP2B(T104);	-0.508887	1.84321
MPRIP(S991);	-0.508748	2.52064
FAM122B(M54);FAM122B(S50);	-0.506257	0.701225
HBG2(T136);	-0.506038	1.68799
HBG2(M134);HBG2(T136);	-0.506038	1.68799
COG7(S504);	-0.506011	1.15046
ZNF295(S409);	-0.505564	0.736609
HBB_HUMAN_no_mod	-0.504663	1.4777
DENND4C(S1091);	-0.504155	3.12331
LONF3_HUMAN_no_mod	-0.503858	2.31827
PERQ1_HUMAN_no_mod	-0.503858	2.31827
CO3_HUMAN_no_mod	-0.503858	2.31827
STAT1_HUMAN_no_mod	-0.503858	2.31827
PRRC2B(S556);	-0.503826	2.77951
ARID1A(S367);	-0.503357	1.41982
ARID1A(M362);ARID1A(S367);	-0.503357	1.41982
FOSL2(S200);	-0.502635	3.951
CTNNA1(T634);	-0.502285	1.88094
DIP2B(Y98);	-0.502048	1.62545
KDM2B(S1029);	-0.501795	2.03348
RICTOR(T1592);	-0.50127	2.69077
SHROOM1(S166);	-0.500607	1.40193
NUP107(S37);	-0.500503	1.39348
MVP(S867);	-0.498412	2.81313
TNIK(R637);TNIK(S640);	-0.497749	1.37866
SLTM(M557);SLTM(S550);SLTM(S551);	-0.497051	1.63976
SSH2(S38);	-0.494472	1.22491
PPP1R12A(Y446);	-0.494152	1.72384
GOLGA4(T43);	-0.490825	1.4651
NF2(S518);	-0.490528	1.06629
EIF5B(S107);EIF5B(S113);	-0.488669	0.889963
ALDH9A1(M269);	-0.487849	0.204546
MPHOSPH10(S275);	-0.487692	1.36904
TALDO1(S237);	-0.483517	0.532248
PTRF(T302);	-0.482346	0.00802336
SDHA_HUMAN_no_mod	-0.481412	0.389116
SLC12A2(T212);SLC12A2(T217);	-0.47963	1.98141
PDE3A(S446);PDE3A(T448);	-0.477132	2.76372
HMHA1(S73);	-0.476191	0.798526
TMEM245(S327);	-0.476021	0.0735783
ZGRF1_HUMAN_no_mod	-0.475902	1.58363
MARCKS(S163);MARCKS(S167);MARCKS(S170);	-0.467921	1.5408
IRS2(S591);	-0.466802	2.60796
SSFA2(S1161);	-0.46468	1.57559
MPDZ(S790);	-0.463797	1.12634
AHNAK(T158);	-0.459007	0.744274
CCDC6(S240);CCDC6(S244);	-0.458032	3.77374
B4GALT1(S73);	-0.454795	1.04073
NDRG3(S334);NDRG3(S335);	-0.452878	2.67865
MED24(S863);	-0.452312	1.52223
YRDC(S37);	-0.45171	1.29827
MYC(T58);	-0.451124	3.21831
ASPSCR1(S500);	-0.451115	4.34148
KRT80(T47);	-0.449186	1.64708
ATG2B(S255);	-0.447895	3.41844
JPH1(S452);	-0.447506	0.915994
SMYD3_HUMAN_no_mod	-0.444252	2.2825
MED26(S447);	-0.44223	0.914613
AP1G1_HUMAN_no_mod	-0.441879	0.523874
PPP1R13L(T105);	-0.441288	2.82847
AT2B1_HUMAN_no_mod	-0.44097	1.19744
ATF7IP(M471);ATF7IP(S473);	-0.438121	0.626451
BAG3(S377);BAG3(S385);	-0.43755	4.09829
MAP4(T521);	-0.437067	2.87483
ATP5A1(S76);	-0.436245	1.83042
CD3EAP(S136);	-0.435665	1.88415
HDGFRP2(S664);	-0.434985	0.953312
CDC42EP3(S91);	-0.430188	1.19351
CCDC165(S263);	-0.424239	1.56782
LMNB1(M372);LMNB1(S375);	-0.423277	0.786074
TPD52L1(S149);	-0.420142	0.717124
MKL1(S511);	-0.418546	0.456315
FAM109A(S179);	-0.41752	0.012783
CDK14(S26);	-0.417493	0.693615
JUNB(T255);	-0.416122	1.43349
TNIK(T676);	-0.415037	1.07759
TMCO4(S122);OAS2(S466);ARGLU1(S266);	-0.415037	0.928452
AKAP12(S371);AKAP12(Y374);	-0.413975	0.981947
R3HDM1(S383);	-0.413676	2.46192
K1614_HUMAN_no_mod	-0.412211	1.13693
NRD1(S96);	-0.410974	1.26214
ACLY(T453);	-0.410712	1.09557
MET_HUMAN_Phospho (ST)	-0.410151	1.56255
CD44_HUMAN_no_mod	-0.4097	0.467986
EPS15(S790);	-0.406554	0.138571
SRSF10(S253);	-0.406278	0.200993
ETV6(T18);ETV6(S22);	-0.405314	1.2516
PPP1R10(T315);	-0.403102	2.44357
CALD1(S789);	-0.402914	1.17886
PPP1R18(S432);	-0.400847	0.880856
MAP2K2(T396);	-0.398527	0.677005
TCF3(S381);	-0.397876	2.3199
HNRPR_HUMAN_no_mod	-0.396712	0.439726
CFL1(S3);	-0.392749	4.40242
FAM83B(S664);	-0.389015	0.983155
KCNK1_HUMAN_no_mod	-0.387358	0.564452
FUBP1(R620);FUBP1(M634);FUBP1(Y626);	-0.387178	0.149496
SSFA2(S270);	-0.386554	0.982737
SRRM2(S2581);	-0.385797	0.796602
TMEM131(S1863);	-0.384798	0.858856
LIMCH1(S379);	-0.384143	1.39781
PDLIM2(S266);	-0.383647	0.807449
BRAT1(S573);	-0.383573	1.429
LARP1_HUMAN_no_mod	-0.381591	0.207978
CLTC(S1494);	-0.380855	0.281673
MOB1B(S38);MOB1A(S38);	-0.377244	1.0336
FHOD1(S523);	-0.375898	3.05058
UVRAG(S554);	-0.374924	1.04092
SLTM(S289);	-0.372093	0.634247
NFIL3(S301);	-0.371686	0.839132
ZNF692(S231);	-0.369803	0.851793
KIFAP3(S60);	-0.369716	1.33137
SND1(S781);	-0.369497	3.25288
MED12_HUMAN_no_mod	-0.36925	0.0183307
KRT17(S12);KRT17(S13);	-0.365759	3.32871
CARHSP1(S52);	-0.365375	0.992514
LEO1_HUMAN_Phospho (ST)	-0.364076	0.34758
SMTN_HUMAN_Phospho (ST)	-0.364076	0.34758
IWS1(S287);IWS1(S289);	-0.362883	1.339
PITPNM3(S907);	-0.362438	0.332163
PDE3B(S495);	-0.362066	0.0115449
CCDC97(S257);	-0.360938	0.479046
MED8(S82);	-0.360447	0.798518
RANBP2(T1393);	-0.358535	0.999362
XRCC1_HUMAN_Phospho (Y)	-0.358017	1.65577
XRCC1(S210);	-0.358017	1.65577
STIM2_HUMAN_no_mod	-0.353956	0.451379
PEBP1_HUMAN_no_mod	-0.351126	0.0644963
STK10(S438);	-0.350774	0.761607
ASH1L(S559);	-0.34968	0.726894
KCTD15(S38);	-0.346314	0.253744
DDX20(S269);	-0.345982	0.950086
PHRF1(S1128);	-0.344131	0.983142
STK11IP(S610);	-0.343786	0.622343
FCHO2(S387);	-0.340716	2.10708
RBM10(T91);	-0.339597	3.00509
TOR1AIP1(M146);TOR1AIP1(T147);	-0.337854	0.452386
CCDC86(S47);	-0.336198	2.31401
AKAP13(T1607);	-0.333126	0.585515
PHACTR4(S590);	-0.331451	1.11196
DDX20(M719);DDX20(S714);	-0.331386	0.0182778
CRK(S125);	-0.330704	0.471879
PP1R7_HUMAN_no_mod	-0.32964	0.639654
PSMD7_HUMAN_no_mod	-0.326078	0.562021
STK11IP(S772);	-0.324879	0.509559
CEP72(S318);	-0.323859	0.912882
RPSA(S43);	-0.323097	1.38576
PLEC(Y4393);	-0.321176	0.481141
RRP12(S1072);	-0.319776	1.15748
HCFC1(S1205);	-0.319771	1.50886
FUBP1(M634);FUBP1(Y625);	-0.319701	0.0783511
PTPN12(T574);PTPN12(T578);	-0.319426	0.652667
RGPD1(T1459);RANBP2(T2450);RGPD5(T1474);RGPD8(T1474);RGPD2(T1467);RGPD3(T1475);RGPD4(T1475);	-0.318361	1.1502
SYMPK(S494);	-0.317835	0.975411
DYRK1B(Y271);DYRK1A(Y319);	-0.317298	1.56931
MYL12B(M40);MYL9(M40);MYL12A(M39);	-0.316598	0.230622
TMEM11(S17);	-0.316448	0.423156
DHX29(T198);	-0.316083	1.15053
HMGXB4(S197);	-0.315819	2.06861
SIK3(S672);	-0.314083	2.20824
CLK3(Y155);	-0.31242	0.656523
DOCK7(S432);	-0.310358	0.270643
EHMT2(M149);EHMT2(S140);	-0.308583	1.11303
C4orf50(T72);	-0.308485	0.729579
NES(S1347);	-0.308045	1.38295
MLL(S1837);	-0.30709	1.44594
K1C17_HUMAN_no_mod	-0.306991	0.216653
FUBP1(M634);FUBP1(S630);	-0.306621	0.164606
ARID1B(S502);	-0.305741	0.406083
PRRC2C(S2105);	-0.304716	1.84134
SIPA1(S53);	-0.300299	2.35099
PDS5B(M1152);PDS5B(S1159);	-0.299924	0.620678
GJA1(S364);	-0.299864	0.454793
AKT1S1(S88);AKT1S1(T97);	-0.298658	1.89128
PANK4(S404);	-0.29846	1.06491
SPECC1(S134);	-0.297933	0.0117257
K1C19_HUMAN_no_mod	-0.29787	0.322555
CHD4(M1530);CHD4(S1537);	-0.297754	0.443741
ERC1(S191);ERC2(S187);	-0.297513	1.46039
SMARCA5(T115);	-0.296601	0.811241
LS14A_HUMAN_no_mod	-0.291578	0.398486
RIR1_HUMAN_no_mod	-0.291038	0.202641
CI064_HUMAN_no_mod	-0.29044	0.487456
LIMCH1(T672);	-0.290047	0.762377
FAM208A(S1551);	-0.287766	1.57391
PLXNC1(S725);	-0.283829	0.142238
L3MBTL2(T66);	-0.282695	0.683087
ZMYND15(S633);FAM186B(S722);SYVN1(S506);	-0.282654	0.264854
BNIP2(Y118);	-0.281578	0.552725
CAD(S1407);	-0.28157	0.603131
IF4G1_HUMAN_no_mod	-0.280413	1.35258
NFIC(M317);NFIC(S322);	-0.278481	0.317222
COBLL1(S987);	-0.278185	0.920658
EPIPL_HUMAN_no_mod	-0.272042	0.878331
MAP4(S825);	-0.270548	0.33693
XRCC6(S520);	-0.270462	0.401142
ENO3(S40);ENO2(S40);ENO1(S40);	-0.270361	1.07158
VIM(S73);	-0.2702	0.534165
STMN1(S16);STMN1(S25);	-0.269962	1.58754
RPL24(S86);	-0.269784	0.719272
PFKP(S783);	-0.269755	0.728748
PHF2(T541);	-0.269677	0.819775
ATG13(S361);	-0.268652	0.986354
UBR4(S2718);	-0.268545	0.777729
XRN2(M466);XRN2(T478);XRN2(S479);	-0.267725	0.122505
PI4K2A(S460);	-0.267247	0.60255
CPNE2_HUMAN_no_mod	-0.266743	0.300971
SHC3(S79);	-0.266508	0.559699
SRRM2(S1318);SRRM2(S1320);	-0.266174	0.682423
POLE2(S508);MARCKS(S170);FAM82A2(S347);	-0.263403	1.31979
CTNNB1(S45);	-0.262695	0.339788
LIMCH1(S192);	-0.26254	1.37088
GYS1(S727);GYS1(T729);	-0.261998	1.33762
MSL1(S205);	-0.260509	0.652943
PDE7A(S113);PDE7B(S74);	-0.259564	0.494971
IRS2(S309);	-0.259533	0.686586
DYNC1LI1(T508);	-0.256213	0.74178
TBB5_HUMAN_no_mod	-0.255673	0.929636
PRPF31(S439);PRPF31(T440);	-0.254476	1.44313
FOXK1(T422);	-0.253949	0.162553
SKA3(S155);	-0.253353	0.95311
GCR_HUMAN_no_mod	-0.253139	1.86346
EXOSC1(S21);	-0.252746	0.0125553
MARK1(T215);MARK2(T208);MARK4(T214);MARK3(T211);	-0.251918	0.188612
MAP1B(T948);	-0.250571	0.225328
LARP1(T845);	-0.25	0.418209
AHNAK(S5749);	-0.248304	1.17318
PLEC(S4670);	-0.245046	0.521136
TRAP1_HUMAN_Phospho (ST)	-0.244864	0.670451
DECR_HUMAN_no_mod	-0.244716	1.03794
HNRNPUL2(S168);	-0.24465	0.48949
DCAF7_HUMAN_no_mod	-0.24455	0.992202
BAG3(T285);BAG3(S289);	-0.243722	0.428017
RANBP2(S2246);RGPD5(S1270);RGPD8(S1270);RGPD3(S1271);RGPD4(S1271);	-0.243216	0.611943
GAPVD1(S766);	-0.243167	0.544279
C1orf52(S158);	-0.243156	0.896565
PCIF1(S144);	-0.241461	0.924109
KIAA1430(S218);	-0.241008	0.473107
OSBPL6(R33);OSBPL6(S35);	-0.239912	0.376729
PDHA2(M292);PDHA2(Y287);PDHA1(M294);PDHA1(Y289);	-0.238272	0.465486
DTX3L(K198);DTX3L(S204);	-0.237943	0.5038
SPEN(S312);	-0.236319	1.1211
RUXE_HUMAN_no_mod	-0.234042	0.384114
USP15(S229);	-0.231437	1.15526
FAM18B2(S222);	-0.23044	1.62136
FAM122A(S48);	-0.229992	0.0389048
P2RX4(S275);TTF1(S587);CRTAP(S32);PCDHGA12(S280);CDC42BPA(S1545);	-0.227562	0.114305
EIF4B(S425);EIF4B(T427);	-0.225115	0.426717
SMAD1(S132);SMAD5(S133);	-0.225098	0.549746
DOT1L(S1104);	-0.22453	0.453483
UFD1L(S299);	-0.224014	0.252062
UHRF1BP1(S753);	-0.223941	0.166166
LSM12(T73);	-0.22318	1.36365
GSTP1_HUMAN_no_mod	-0.223126	0.616246
MAP7D1(S548);	-0.221404	1.69013
CLASP2(S952);	-0.21844	0.54064
ABL1(S720);	-0.215539	1.21272
LRCH4(S515);	-0.214971	0.469227
SCML2(S590);	-0.214933	1.30804
KRT18(S7);	-0.214336	1.00356
CAAP1(S94);	-0.212947	1.07542
OSBP(M186);OSBP(S190);OSBP(S193);	-0.211442	0.123891
CANX(S583);	-0.210344	0.6295
PEAK1(S819);	-0.207697	0.137323
SYEP_HUMAN_no_mod	-0.207604	0.342851
HAT1(S361);	-0.206842	0.648601
RC3H1(S535);	-0.204076	0.907813
MICAL3(T1155);	-0.203452	0.405801
RBM4(S86);	-0.202077	0.312891
CSC1_HUMAN_no_mod	-0.201753	0.50897
LIMCH1(M486);LIMCH1(S469);	-0.200384	0.0879787
NUCKS_HUMAN_Phospho (ST)	-0.199184	0.2262
SORBS2(S165);	-0.199104	1.51725
STXBP5(T762);	-0.198741	0.82314
TCOF1(M514);TCOF1(S503);	-0.196473	0.322017
IVNS1ABP(S276);	-0.195724	0.518715
NUP35(S252);	-0.189892	0.458532
MCMBP(S298);	-0.188652	0.596442
ELF1(S187);	-0.188445	0.478628
TRERF1(T1080);	-0.188385	0.416173
NUMA1_HUMAN_no_mod	-0.187294	0.639348
MINK1(S777);	-0.186306	0.801582
UBP34_HUMAN_no_mod	-0.186188	1.00305
COBL(S815);	-0.185938	0.273532
SCRIB(T1342);	-0.183802	1.23812
RAB11FIP1(T358);	-0.183685	0.224336
AKIRIN1(S19);	-0.182261	0.854908
RBM12B(R716);RBM12B(S718);	-0.182215	0.576605
SMG8(S742);	-0.180618	0.38193
SHOC2(T81);	-0.179741	0.352097
RLA2_HUMAN_no_mod	-0.179422	0.505392
DOCK7(T968);	-0.178423	0.285942
IMB1_HUMAN_no_mod	-0.178194	0.523099
BAG6(S113);	-0.177604	0.761114
DNM1L_HUMAN_no_mod	-0.177543	0.27469
NAV1(S95);	-0.175548	0.453902
GOLGA4(S71);	-0.17543	0.668931
RAI14(T283);	-0.175398	0.8677
SRRM1(S389);SRRM1(S391);SRRM1(S393);	-0.174061	0.878946
TJP1(S617);	-0.173345	0.318892
MDC1(S1766);	-0.17201	0.261268
ATRX(S596);ATRX(S598);	-0.171763	0.371474
KIAA1109(S2661);	-0.171302	0.3751
PPP1R13L(S395);	-0.17081	0.135639
CHD8(S2518);	-0.16937	0.332206
SLC12A4(S47);	-0.168251	0.469075
ACAP2(S540);DIRAS2(S75);DIRAS1(S75);ZBTB38(S546);|P01814|HV201_HUMAN(S70);	-0.167627	0.975387
IRF2BP1(S436);	-0.164309	0.132125
ALOX12(S249);	-0.163912	0.00821949
KIAA1468(R139);KIAA1468(S141);	-0.163911	1.25027
QCR1_HUMAN_no_mod	-0.163667	0.458272
SPIRE1(S507);	-0.162822	0.826414
SRRM1(S653);USP24(S1141);	-0.162209	0.545082
RRP15(S58);RRP15(S67);	-0.161245	0.284162
MYO1E(S980);	-0.158191	0.528746
NCKAP5L(S473);	-0.158013	0.398619
ARH38_HUMAN_Phospho (ST)	-0.157733	0.414838
CBPA6_HUMAN_Phospho (ST)	-0.157733	0.414838
PDCD5_HUMAN_no_mod	-0.156663	0.431912
PHIP(S911);	-0.155763	0.360294
NUP153(S209);	-0.153735	0.722473
SYK_HUMAN_no_mod	-0.153623	0.124604
ZNF843(T111);	-0.15287	0.521931
NHS(T975);	-0.152599	0.389834
FLII(S856);	-0.151544	0.395631
LKHA4_HUMAN_no_mod	-0.151276	0.330949
TFIP11(S98);	-0.14689	0.351012
ULK1(T452);	-0.145921	0.314047
COPA(S173);	-0.145109	0.503561
CTTN(T399);CTTN(Y421);	-0.145007	0.588227
MAPKAP1(T509);	-0.142266	0.339314
PHLDA2(S42);	-0.142233	0.214789
MYH10(R1944);MYH10(T1960);	-0.140291	0.307215
VCL(S288);	-0.140237	0.265708
GBF1(S1335);	-0.13957	0.492008
AJUBA(S263);	-0.139127	0.193065
SPAG9(S1238);	-0.139106	0.247661
SRRM2(S1041);	-0.137142	1.12119
TTL13_HUMAN_no_mod	-0.136646	0.349948
WRNIP1(S65);	-0.132183	0.258526
ELP5_HUMAN_no_mod	-0.130749	0.409442
CTND1_HUMAN_no_mod	-0.130733	0.702149
ZMYND8(S756);	-0.130004	0.343626
PRKAR2A(S99);	-0.128027	0.316741
PLEKHG2(K907);PLEKHG2(S911);	-0.127609	0.321243
SMEK1(S758);	-0.127461	0.319942
SC22B_HUMAN_no_mod	-0.127379	0.122922
MAP3K8(S141);	-0.126197	0.34866
ZNF136(S405);FAM190A(S448);AKAP13(S1559);	-0.124833	0.950782
TLE3(T285);	-0.124833	1.37894
ARHGAP17(T679);ARHGAP17(T682);	-0.124616	0.858059
ZNF326(S270);	-0.123746	0.220241
SON_HUMAN_no_mod	-0.123602	1.44246
PARP4(S1335);	-0.123296	0.513592
OSBPL3(S405);	-0.123075	0.320714
RPTOR(T865);	-0.120427	0.301994
CHAMP1(S282);	-0.12004	0.427607
PIPSL(S727);PSMD4(S242);	-0.119299	0.0522425
GRB10(S104);	-0.119001	0.354824
MTOR(T2446);MTOR(S2448);	-0.118304	0.228308
TWISTNB(S297);	-0.117494	0.00633336
PACS1(T763);	-0.11304	0.541028
SPTBN1(S2184);	-0.111766	1.03467
STUB1(T276);	-0.110103	0.373143
PHLDB2(S71);	-0.107117	0.00349248
RASAL2(M29);RASAL2(S16);	-0.105863	0.107005
CDC42EP1(S101);	-0.104062	0.280982
CLIP1(S1364);	-0.103221	0.1491
BAG3(S381);	-0.0983749	0.724012
SGK223(T147);	-0.0980407	0.381324
PCM1(T859);	-0.0966671	0.507069
TPRN(S417);	-0.0952412	0.176445
DUS3_HUMAN_no_mod	-0.0943914	0.23668
AKAP12(S392);	-0.0931094	0.171797
PCY1A_HUMAN_Phospho (ST)	-0.0910378	0.09248
SVIL(S245);	-0.0908845	0.317475
VPS13D(S1045);	-0.089449	0.394074
FOXA1(S307);	-0.0888194	0.0137355
HLA-A(S352);HLA-A(S352);HLA-A(S352);HLA-A(S352);HLA-A(S352);HLA-A(S352);	-0.0884957	0.10302
NUP214(T434);	-0.0866852	0.343706
CTSO(S107);NPTX2(S228);SLC39A11(S249);	-0.0853752	0.325243
KIF1A(S1094);MAP1B(S1396);	-0.0853752	0.325243
MAP1B(S1280);	-0.084707	0.144315
CAMSAP2(S598);	-0.0837957	0.117977
IKBKG(S383);	-0.0822577	0.478569
RBM25(K578);RBM25(S583);	-0.0817539	0.13437
DIDO1(S1254);DIDO1(S1260);	-0.0804977	0.388973
AFF4(S703);	-0.0802423	0.224034
RPRD2(S614);	-0.0801703	0.425685
SRRM2(S1132);	-0.0791922	0.126946
SIN3A(S938);	-0.079178	0.164132
SRSF4_HUMAN_no_mod	-0.0790318	0.0422411
LMNA(S601);	-0.0781883	0.463908
RALY(S135);	-0.0775364	0.129452
LMNB1_HUMAN_no_mod	-0.0762276	0.0532487
RAB14_HUMAN_no_mod	-0.0742844	0.182534
PDCD6_HUMAN_no_mod	-0.0741459	0.0409979
AGAP3(T438);	-0.0740006	0.0887437
THOC1_HUMAN_no_mod	-0.0733693	0.20071
KIF21A(S1212);	-0.0731043	0.732147
NFX1(S49);	-0.0728919	0.527351
RBM39(S127);RBM39(S129);	-0.0722193	0.218338
SRRM2(T2409);	-0.0710996	0.195251
HBXIP(T24);	-0.0707704	0.244577
SIN3A(T284);	-0.0701753	0.0821742
ZMYND8(S547);	-0.0700712	0.135397
XRCC1(S268);	-0.0693861	0.174616
SIPA1L1(S1270);	-0.0680041	0.0971746
RPS27(S27);RPS27L(S27);	-0.0668109	0.156738
ARHGEF17(S346);	-0.0668005	0.139323
COX2_HUMAN_no_mod	-0.0632268	0.139507
GTF2I(S515);	-0.0630098	0.44231
CRIP2(T120);	-0.0626147	0.490261
CARHSP1(S41);	-0.0613282	0.139889
EIF2A_HUMAN_no_mod	-0.0609347	0.143323
SCAF8(T619);	-0.0608186	0.109092
SQSTM1(M358);SQSTM1(S355);	-0.0599943	0.0332868
RPL15(S34);	-0.059826	0.0371394
SEC16A(R10);SEC16A(M33);SEC16A(T19);SEC16A(S23);	-0.0593285	0.191304
HLA-A(S356);HLA-A(S356);HLA-A(S356);HLA-A(S356);HLA-A(S356);HLA-A(S356);	-0.0582548	0.243631
EXOC7(K280);EXOC7(S283);	-0.0579277	0.126148
KIF4A_HUMAN_no_mod	-0.0577531	0.233889
USP42(S72);	-0.0575125	0.22258
SRRM2(S1099);SRRM2(S1101);SRRM2(S1102);	-0.0574428	0.213009
TBC1D10B(S678);	-0.0559692	0.253671
POLR2A(S1849);	-0.0545739	0.096096
TALDO_HUMAN_no_mod	-0.0519946	0.0121405
CHMP2B(T197);	-0.0498299	0.132477
RAI14(S414);	-0.0491617	0.0414162
CASC3(S140);	-0.0489575	0.0444466
SHC1(S139);	-0.0485845	0.0281763
FAM21A(S544);FAM21B(S456);	-0.0478045	0.275117
CHD8(S2046);	-0.0477826	0.234147
SRSF7(S192);SRSF7(S194);SRSF7(S196);	-0.0474574	0.0779606
THRAP3(T685);	-0.0473178	0.380788
WIZ(T998);	-0.046921	0.130149
STON2(T282);	-0.0460066	0.174286
EMD(S171);	-0.0459858	0.0488355
MACF1(R3924);MACF1(S3929);	-0.044697	0.101545
TKT(M199);	-0.0443604	0.140017
CMIP(S382);	-0.0441369	0.119162
MLL2(S654);	-0.0418444	0.245058
PARG(T139);	-0.0412698	0.0399127
KIF15(S568);	-0.0379109	0.102375
NSUN2(S232);	-0.036207	0.123126
PLEKHA2(T195);	-0.0351894	0.0984471
HN1(S31);	-0.0348454	0.161808
CCT7(R447);	-0.034612	0.103974
PUS7(T610);	-0.0332944	0.0477768
RS4X_HUMAN_no_mod	-0.0332128	0.103418
LUZP1(S659);	-0.032903	0.0738314
MCM4(S131);	-0.032313	0.0464431
PARD3(S223);	-0.0322065	0.0693034
ANKLE2(T665);	-0.0313952	0.111732
NDC80(S55);	-0.0300057	0.0141885
PEBP1(S60);	-0.0290929	0.0604321
PIP5K1A(S460);PIPSL(S407);	-0.028717	0.0432863
DAG1(T790);	-0.0269834	0.0638733
KIAA1671(T1226);	-0.026967	0.0456376
ATRIP(S518);	-0.0260132	0.0171424
LMNA_HUMAN_no_mod	-0.0259738	0.13951
FOXC2(S240);	-0.0258651	0.11166
SPB5_HUMAN_no_mod	-0.0258131	0.0227763
FOXK1(R99);FOXK1(S101);	-0.0252006	0.0784916
SPTN2_HUMAN_no_mod	-0.024829	0.0916052
EIF3C(S9);EIF3C(S11);	-0.0247561	0.0612722
MPRIP(S993);	-0.0242789	0.114108
XRCC6(T455);	-0.0222692	0.00351398
ANXA7_HUMAN_no_mod	-0.0220383	0.0679924
PYR1_HUMAN_no_mod	-0.0218686	0.0372835
SMARCA2(S1377);	-0.0217887	0.250934
UPF1(S1127);	-0.0209179	0.0111575
IAH1_HUMAN_no_mod	-0.0205089	0.0450143
HSP90AB3P(S405);HSP90AB1(S532);HSP90AB2P(S305);	-0.01805	0.0340891
NCOR1(S2120);	-0.0178997	0.0568292
ZNF44(S534);CD58(S75);	-0.017278	0.109537
GIT1(T568);	-0.015935	0.0972836
PPP1R35(S87);	-0.0153382	0.0067415
NUP98(T1805);	-0.014438	0.0140117
HARS2(S67);	-0.0139392	0.0691561
TOM1(S355);	-0.0137283	0.343831
PELP1(T749);	-0.013246	0.0568796
VPS13B(S1812);	-0.0128051	0.079122
OSBP(S382);	-0.0126553	0.0267698
SRRM2(T1003);SRRM2(S1012);	-0.0113687	0.0203753
NP1L1_HUMAN_no_mod	-0.0104166	0.0450174
RL12_HUMAN_no_mod	-0.00996971	0.0855681
MORC2(T723);MORC2(S730);	-0.00971304	0.0696587
MAP2(S285);	-0.00946033	0.0452929
ERCC5(S382);	-0.00493792	0.0155157
NME1(S120);	-0.00387862	0.0132592
SETD2(T626);	-0.00240951	0.0794391
PLEC(Y4612);	-0.00226661	0.00572619
TBXA2R(S329);TBXA2R(T337);	-0.00186274	0.0152505
PPRC1_HUMAN_no_mod	-0.00152747	0.0565115
LARP1(M836);LARP1(S823);	-0.00108557	0.00989233
RCC1(S11);	-0.00104279	0.00348569
DLG5(S1232);	-0.000863631	0.0476944
KRT26(M87);KRT28(M90);KRT25(M83);KRT27(M88);KRT10(M150);KRT16(M121);KRT14(M119);	0	0
EIF4G1(T202);EIF4G1(T207);	0	0
KIAA0284(S1114);	0	0
LIMD1(M326);LIMD1(S323);	0	0
SH3BP2(S425);	0	0
SART1(S591);	0	0
KIAA1671(S244);	0	0
SH2D4A(S261);	0	0
RBMS1(K25);RBMS1(M34);RBMS1(S49);	0	0
XRCC4(K210);XRCC4(M221);XRCC4(T215);XRCC4(Y229);	0	0
DDX21(S173);	0	0
FAM48A(S519);	0	0
FAM65A(T742);FAM65A(S743);	0	0
TP53BP2(S481);	0	0
ST13(M99);ST13(S75);ST13(S76);	0	0
EFNB1(S283);	0	0
KAP0_HUMAN_no_mod	0.00188219	0.0364972
SRRM2(S1326);	0.00237578	0.0173118
EPB41L1(S461);EPB41L1(S466);	0.00370873	0.0547527
LMO7(S964);	0.00396345	0.0182213
HNRNPM(S633);	0.00414483	0.0392338
PRC1(S554);	0.00444591	0.0030302
DISP1(S1350);	0.00545185	0.0835348
SUGP1_HUMAN_no_mod	0.00606357	0.00782429
SH3BP4(S306);	0.00813361	0.0935281
MLL(S153);	0.00879159	0.0452776
CLNS1A(S102);	0.0107313	0.00870602
CHST13(S312);	0.0121393	0.00684914
AMOTL2(S54);	0.0146303	0.0329428
ARHGEF17(S499);	0.0148063	0.0504562
RUNX1(S17);RUNX1(S21);	0.0151465	0.0739314
TBA1B_HUMAN_no_mod	0.016389	0.0699273
RPS8(S159);	0.0185398	0.104923
PCBP1(R243);PCBP1(M250);PCBP1(M251);PCBP1(S262);	0.0185511	0.0237408
PLEKHA2(S353);	0.0214486	0.0147562
PARD3(S695);	0.0218213	0.0204224
AT2B2_HUMAN_Phospho (ST)	0.0221144	0.16782
AHNAK(S5739);	0.0237192	0.114868
CND2_HUMAN_no_mod	0.0242106	0.0766631
NFATC2IP(S198);	0.0250403	0.067356
NAV2(T1321);	0.0256956	0.0434832
AHDC1(S1061);	0.0264647	0.0813023
CCDC88A(S1387);	0.0267882	0.122171
AN32A_HUMAN_no_mod	0.027977	0.0568549
MARK2(S456);	0.0300204	0.128072
RBM12B(S575);	0.0306019	0.0419473
BAG6_HUMAN_no_mod	0.0313904	0.0323308
ACACA(S80);	0.0314056	0.0618501
PIGO(T601);	0.0316096	0.1448
TANC2(S1744);	0.0325784	0.0473977
PPP1R35(S52);	0.0338455	0.133485
LUZP1(S569);	0.0338919	0.142425
ARHGAP1(S44);ARHGAP1(S47);	0.034637	0.103704
SRRM2(S952);SRRM2(S954);	0.0346628	0.113591
BCLAF1(K391);BCLAF1(T405);	0.0360504	0.0537206
NUP35(S66);	0.036585	0.210533
RL29_HUMAN_no_mod	0.0399165	0.143336
IL6ST(S667);	0.0410636	0.0760668
LMNB2(T14);	0.0416643	0.0822718
HNRNPC(S253);	0.0431638	0.110492
CCDC86(S18);	0.0431645	0.203916
CHORDC1(T199);	0.0433585	0.127991
SFPQ(T687);	0.0435608	0.149476
GNL1(T48);	0.0440552	0.11891
DNAJC2(S60);	0.0446591	0.0710925
TTC7A(T57);	0.04546	0.151887
ZNF192(T17);	0.0482745	0.241813
SAMD11(T634);SAMD11(S659);	0.0492465	0.233348
KCRB_HUMAN_no_mod	0.0492525	0.137095
MLTK(S727);	0.0500825	0.112589
FAM59A(S757);	0.0509009	0.159177
OTUD4(S547);	0.0510029	0.13115
HSF1(S303);	0.0511245	0.224333
WDR59(S830);	0.0521726	0.151015
CHAF1B(T424);	0.0539994	0.174292
DNAJC21(K346);DNAJC21(M374);DNAJC21(S370);	0.0547108	0.151961
ZC3HAV1(T375);	0.0549904	0.372822
MAP2K7(S60);	0.0556919	0.816229
LMNA(S628);LMNA(S636);	0.0570852	0.130359
PRUNE2(S2632);	0.0573569	0.0968927
PDLI1_HUMAN_no_mod	0.058547	0.123665
PRPSAP1(S215);	0.0594729	0.13246
PARK7_HUMAN_no_mod	0.0608508	0.230489
NACAD(M1532);	0.062604	0.220038
WDR20(S465);	0.0633418	0.19331
TFPT(S180);	0.0644726	0.446193
LEG1_HUMAN_no_mod	0.0646422	0.222189
NQO1_HUMAN_no_mod	0.0647618	0.0834657
FARP2(S27);	0.0650081	0.0931446
SERPH_HUMAN_no_mod	0.066523	0.158861
AKAP8(S339);	0.0669584	0.0598372
ZC3HAV1(S275);	0.0670273	0.0105055
IRF2BP2(S455);IRF2BP2(S457);	0.0675859	0.301232
PTBP1_HUMAN_no_mod	0.068074	0.116972
PLA2G4A(S441);	0.068666	0.148224
ANKHD1(S1679);	0.0701848	0.188771
RTN3(S229);RGPD1(S779);RANBP2(S788);RGPD5(S788);RGPD8(S788);RGPD2(S787);RGPD3(S789);RGPD4(S789);	0.0704567	0.200758
SNW1(S224);SNW1(S234);	0.0710195	0.278619
ORC2(T226);	0.0724518	0.166422
CNOT3_HUMAN_no_mod	0.0735679	0.121933
MTMR1(R40);MTMR1(T46);	0.0738057	0.255473
YRDC(S60);	0.0752063	0.171005
EIF4EBP2(S44);EIF4EBP2(Y34);	0.0758421	0.232301
RPLP2(S74);	0.0758521	0.00210542
FAM83H(S523);	0.0778847	0.207819
SIPA1L1(T1551);	0.0783879	0.246129
KIAA1598(S506);	0.0786699	0.363124
EIF3I_HUMAN_no_mod	0.0786934	0.374677
AHNAK(S4903);	0.0790264	0.254614
EFCAB5(S77);	0.0790264	0.254614
TNC(S70);	0.0792018	0.0801903
RABGAP1(S360);	0.0794093	0.241875
KLF3(S92);KLF3(S99);	0.0814044	0.184901
NUCKS1(S214);	0.0821915	0.267969
CDK1(T161);	0.082719	0.146282
MON1B(S59);MON1B(S61);	0.0833789	0.421134
GIPC1(S222);	0.0844174	0.0351872
RPA1(S384);	0.0853157	0.351429
NOP2(S181);NOP2(T185);	0.0866821	0.165794
HECD1_HUMAN_no_mod	0.087892	0.132503
EEF1G(T46);SCYL3(T153);	0.0900496	0.864494
TJP1(S912);	0.0930569	0.217305
CU129_HUMAN_no_mod	0.0935814	0.234557
KIAA1429(S1578);	0.0937949	0.462792
TNKS1BP1(S920);	0.0945552	0.0886816
LEG3_HUMAN_no_mod	0.0950202	0.16219
MDH1(S241);	0.0952781	0.196367
ZC3HC1(S394);	0.0965349	0.36896
INCENP(S314);	0.0972022	0.174087
ZNF148(S304);	0.0972972	0.141539
TCOF1(S381);	0.0975648	0.400527
ISG15_HUMAN_no_mod	0.0986587	0.131909
PHF8(S857);	0.100791	0.257463
NUMA1(S1757);	0.101631	0.365453
SMC4(S22);	0.101891	0.327315
MYL6_HUMAN_no_mod	0.102172	0.334265
TP53BP1(M516);TP53BP1(S525);	0.102652	0.180338
PKP4(T319);	0.104758	0.17855
NAV1_HUMAN_no_mod	0.104823	0.30383
PHF17(S743);	0.105353	0.327455
FBXW5(T274);	0.106328	0.188082
ANKS1A(S649);	0.107983	0.872474
NEURL4(S502);	0.108221	0.370358
LATS1(S181);	0.108876	0.391452
ESYT1(S1034);	0.109012	0.457501
BCLAF1(S385);BCLAF1(S389);	0.109207	0.257955
RBM15(T265);RBM15(S269);	0.109326	0.558568
RAD18(S99);	0.109533	0.332784
IP6K1(S388);	0.109648	0.266746
THRAP3(S53);THRAP3(Y54);	0.109775	0.244554
TCPZ_HUMAN_no_mod	0.110629	0.223629
SRRM2(M2431);SRRM2(S2449);	0.112467	0.399631
PKM2(S37);	0.112618	0.560674
ARID1A(S1754);	0.112715	0.238715
EPB41L2(K84);EPB41L2(Y88);	0.11294	0.592961
SRSF1_HUMAN_no_mod	0.113479	0.508472
C2CD2(S647);	0.114386	0.60322
NCOR2(S149);NCOR2(S152);	0.114406	0.593999
ZFC3H1(S1046);	0.116426	0.62602
PHKA1(S985);	0.117001	0.234778
CTNND1(T177);	0.117473	0.189088
ARHGEF10(S1282);	0.118899	0.328942
HS90B_HUMAN_no_mod	0.120144	0.224358
AMPD2(S100);	0.120294	0.364618
ZRANB2(S153);	0.12126	0.354825
ACSS2(S28);	0.122163	0.747395
EHD2(S438);	0.122357	0.288192
BTF3(S91);	0.123746	0.617518
KIF1B(S1487);	0.124693	0.341754
APC(S107);APC(S111);	0.12566	0.366611
SSFA2(S806);	0.126249	0.0733531
NFIC(S305);NFIC(Y299);	0.127729	0.148574
CEP170(S879);	0.128595	1.0903
HIST1H2BO(K47);HIST1H2BH(K47);HIST2H2BF(K47);HIST3H2BB(K47);HIST1H2BL(K47);HIST1H2BJ(K47);HIST2H2BE(K47);HIST1H2BK(K47);HIST1H2BC(K47);H2BFS(K47);HIST1H2BB(K47);HIST1H2BN(K47);HIST1H2BD(K47);HIST1H2BM(K47);HIST1H2BA(K48);	0.129007	0.197798
S10AA_HUMAN_no_mod	0.12993	0.34865
CHD3(T1535);CHD3(T1537);	0.130186	0.323091
UBE4B(S92);	0.130363	0.292053
SENP3(T176);	0.13046	0.725228
MAP1B(T1949);	0.131513	0.235309
IF4H_HUMAN_no_mod	0.132315	0.108937
AHNAK(S5735);	0.132751	0.369145
SC24C_HUMAN_no_mod	0.133592	0.108211
NSUN2(S452);	0.134797	0.535553
PI4KB(S282);	0.134876	0.435168
STK10(S448);STK10(S455);	0.135124	0.00411766
CCT4(S381);	0.136502	0.488424
ARHGAP29(S1029);	0.138976	1.60604
RBM6(T344);	0.140688	0.641078
SRPK1(S33);	0.141345	0.265595
SIRT2(S364);	0.141792	0.676408
PABPN1(S150);	0.142048	0.956057
RS14_HUMAN_no_mod	0.143139	0.294403
SPAST(S268);	0.145475	1.13705
CTTNBP2NL(S440);	0.145759	0.0291869
STMN1(S38);	0.146084	0.576466
CSNK1D(T387);	0.147737	1.089
MARCKSL1(S22);	0.148099	0.487549
C16orf88(S42);	0.148139	0.274518
PRDX1_HUMAN_no_mod	0.149003	1.64967
TNKS1BP1(S717);	0.150173	0.0845432
OTUD7B(S100);	0.15054	0.227797
PHF16(S566);	0.150919	0.260811
PTGES3(S85);	0.150953	0.260517
MARK2(S633);	0.152292	0.0322282
RL36A_HUMAN_no_mod	0.152593	0.239712
UN45A_HUMAN_no_mod	0.152655	1.37831
MEPCE(S57);	0.153169	0.476911
KRT18(T65);	0.154398	0.261909
RASAL2(S641);	0.154762	0.219346
TUBA1C(S439);	0.1561	0.232967
DKC1(S513);	0.156393	0.570213
DSG2_HUMAN_no_mod	0.156778	0.58533
RNF14(S348);	0.158551	1.10875
TRAF7(S63);TRAF7(S64);	0.158998	0.272556
NCOR2(S2057);NCOR2(S2065);NCOR2(S2068);	0.159004	0.222771
PBK(M35);PBK(S19);	0.160309	0.387124
DLG5(S1265);	0.160635	0.494222
PRPH(M387);VIM(M391);	0.160687	0.596432
BIN1(S296);	0.160941	0.64534
UTP18(S121);UTP18(S124);	0.161742	0.36911
KIAA1967(S675);	0.16211	0.308535
AHNAK(S5854);	0.162533	0.468824
AHSA1_HUMAN_no_mod	0.162782	0.322778
MIIP(S307);	0.16472	0.438478
RAPGEF2(S584);	0.165124	0.289788
NOC2L(S49);	0.167605	0.344796
ATXN2L(S557);	0.168682	0.842884
SRRM2(S536);	0.168916	0.424199
SAMD1(T157);	0.171953	0.659334
RPS9(S163);	0.173354	0.479333
SFPQ_HUMAN_no_mod	0.173889	1.57871
KDM1A(T95);	0.174976	1.05912
FBL(S126);	0.174984	0.161125
CLIP1(S200);CLIP1(S204);	0.175087	0.877292
AFF4(S694);	0.17562	0.455502
SMARCA2(S1568);SMARCA2(S1572);	0.175644	0.438573
CCDC6(S431);CCDC6(T434);	0.177668	0.327695
BIN1_HUMAN_no_mod	0.179676	0.421593
PFKFB3(S461);	0.179888	0.281211
CCDC165(T1804);	0.179897	0.90256
POM121C(S246);POM121(S269);	0.179909	0.496707
BOD1L1(S2475);	0.180467	0.212214
EIF4A3(T163);	0.180479	0.223187
NBEAL2(T2746);	0.181468	1.08572
CTR9(T925);	0.181649	1.18845
FAM102A(S189);	0.181778	0.60788
MIB2(S312);	0.181809	0.788329
TRIM33(R619);TRIM33(S644);	0.182414	0.233109
CASC5_HUMAN_no_mod	0.182465	0.464966
RPRD2(S374);	0.184476	0.72113
UBA3_HUMAN_no_mod	0.184542	0.545368
PROF1_HUMAN_no_mod	0.185075	1.10369
TRIM28(S473);	0.186156	0.617166
BTAF1_HUMAN_no_mod	0.187058	1.14746
EIF4EBP1(M91);EIF4EBP1(T77);	0.187212	0.38309
MTFMT(S23);SRRM2(S510);	0.187466	0.437698
CALD1(S202);	0.188128	0.348552
ATX10_HUMAN_no_mod	0.188639	0.71444
MPRIP(S289);MPRIP(S292);	0.188837	1.31164
CLH1_HUMAN_no_mod	0.188905	0.61855
PHF10_HUMAN_no_mod	0.19111	0.499573
IPYR_HUMAN_no_mod	0.19147	0.506513
NOP58(S502);NOP58(S514);	0.191653	0.622252
HEXIM2(T74);	0.191843	0.346149
ARPC1B(T315);	0.192345	0.313874
TJP1(S277);TJP1(S280);	0.192842	0.340088
SPTBN1(T2331);	0.193243	0.354967
MKI67(S1380);	0.193865	0.51183
PSD3(S338);	0.19539	0.365966
PSIP1(T270);PSIP1(S271);	0.196592	0.673017
ALDOA(S36);	0.197202	0.760045
PDIA3_HUMAN_no_mod	0.197721	0.501333
SQSTM1(M326);SQSTM1(S318);	0.197896	0.332376
ZNF428(S99);	0.198925	2.38627
CLASP2(S323);	0.199862	0.538209
FIGNL2(S550);UST(S44);SH2B1(S154);SHISA3(S137);CCDC64B(S489);PKHD1(S587);	0.20068	0.426651
NCOA3(S860);	0.201634	1.21884
GCFC1(S564);GCFC1(T565);	0.201826	0.739675
RAB31(T37);	0.206558	0.378872
ENO1(M94);ENO1(M97);	0.206953	0.288996
G3BP1(T143);	0.207522	0.774702
PDHA2(S293);PDHA2(Y287);PDHA1(S295);PDHA1(Y289);	0.207848	1.27493
RABGEF1(S615);	0.208324	0.997404
MUC16(S2184);	0.208858	0.278225
PLEKHG3(S76);	0.209417	0.904825
CLASP2(S459);	0.210218	0.379367
IGF2R(S2400);IGF2R(S2401);	0.211283	0.341566
MLL3(S4267);	0.211504	0.470288
PI4KA(S172);	0.211782	0.674554
IWS1(T721);	0.213457	0.431027
COPG1_HUMAN_no_mod	0.214747	0.361011
TAX1BP3(S61);	0.215437	0.63086
ENO1(S254);	0.216269	0.160649
GTPBP1(S384);MMP23A(S106);	0.217113	1.20319
FAM21A(S1179);FAM21C(S1156);FAM21B(S1091);FAM21D(S146);	0.221059	0.467331
HTATSF1(S713);HTATSF1(S714);	0.221333	0.383135
TMOD3(T27);	0.221878	0.480095
BRD1(S131);	0.222114	3.12721
KRT78(S512);	0.224303	0.347968
ATG2B(S1582);ATG2B(S1583);	0.22542	0.907121
ZFP106(S864);	0.225852	0.77744
BCL9L(S90);	0.227197	0.890929
APLP2(S213);	0.227611	0.446549
REXO4(S14);	0.230715	0.895741
RAI14(S667);	0.232164	0.500603
SDAD1(Y580);	0.232813	1.47793
GATAD2A(S100);GATAD2A(S107);GATAD2A(S113);	0.233624	1.87983
DDX21(S89);	0.235388	1.14061
UBE2O(S896);	0.235496	0.394137
RL23A_HUMAN_no_mod	0.235735	0.589272
KRT8(S274);	0.237216	0.828127
PALLD(S1116);PALLD(S1118);PALLD(S1121);	0.237299	0.401079
NR2C2(S19);	0.237935	2.00353
SF3B1(T223);SF3B1(S229);	0.238054	0.868523
TTK(S281);	0.238109	0.734461
BUD13(S325);	0.23816	1.4391
UBR4(S619);	0.238661	1.43561
ESF1(S198);	0.238852	0.923497
TMPO(R173);TMPO(S180);	0.241399	0.562409
USP6NL(S714);	0.241577	1.10571
ZSCAN29(S153);	0.242134	1.27933
HDAC7_HUMAN_no_mod	0.243238	0.409312
PDE4D(K340);PDE4D(T350);	0.243926	3.21044
ATRX(S729);	0.244241	0.480517
RAD54B(S14);	0.245112	1.55179
ILF3(T188);	0.24638	0.862425
SMCR8(S489);	0.246748	0.643561
LEO1(S658);	0.248745	0.628871
PLEKHG2(S1049);	0.249214	0.682772
GANAB_HUMAN_no_mod	0.249511	2.82336
TNS3(S873);	0.250269	0.723894
SLC2A1(R468);SLC2A1(S475);	0.250419	0.459565
SQSTM1(M358);SQSTM1(T375);	0.250444	0.458843
PGTA_HUMAN_no_mod	0.250686	0.650501
IPO5_HUMAN_no_mod	0.252433	1.18763
SNX15(T229);	0.253791	1.34354
BAG6(S973);	0.254812	0.79384
TP53BP1(S127);	0.255289	0.1899
POU2F1(T445);	0.256892	2.03207
AHNAK(S5397);	0.257093	0.758271
MYH9_HUMAN_no_mod	0.258305	0.619902
SRRM2(S1227);	0.261138	0.72847
PTPRJ(S1009);	0.263672	0.284076
SRSF4(S431);	0.263819	1.27227
SNIP1(K30);SNIP1(S35);	0.26516	1.31735
SCRIB(S1220);	0.265305	0.560614
BAD(T80);	0.265689	1.23435
VCPIP1(S997);	0.26699	0.482438
FAM208B(S1025);	0.26758	1.05542
AZI1(R374);AZI1(T387);	0.268317	1.4797
HSF1(S363);	0.268654	1.36979
DDX24(S306);	0.270323	0.913439
DDX39A(T171);	0.270588	1.29998
NUCKS1(T222);	0.273648	0.528524
ZFYVE19(S144);	0.275061	0.861849
ZC3HAV1(T393);	0.276542	1.15344
BRCA1(S1542);	0.27664	0.383934
G3BP2(S225);	0.27684	1.31192
ZC3H4(S1114);	0.277045	1.63614
ZC3H4(S1108);ZC3H4(S1110);ZC3H4(S1114);	0.277045	1.63614
TACC3(S558);	0.277407	1.51404
SPAG9(S238);	0.278074	0.464557
NUP107(S10);	0.278162	0.40104
LIMCH1(S212);LIMCH1(T215);LIMCH1(S217);	0.278861	3.43917
IQGAP1(M185);	0.27921	0.444344
BRAF(S446);	0.279376	1.52496
STAC2(S48);	0.27995	0.513476
AKT1S1(S187);	0.28195	0.217022
DCAF10(S92);	0.284208	1.7836
CHAMP1(S443);CHAMP1(S452);	0.284232	1.18219
FARP1(S403);	0.284593	0.830094
ESPL1(S1508);	0.28609	0.532363
LAS1L(M606);LAS1L(S617);	0.286157	1.52749
SRSF7(S163);SRSF7(S165);SRSF7(S167);	0.287029	1.03003
FAM177A1(M66);FAM177A1(S62);FAM177A1(T65);	0.287995	1.55662
KIF23(M859);KIF23(S867);	0.289366	1.76845
RRAGC(M85);RRAGC(T96);RRAGD(M86);RRAGD(T97);	0.289863	1.93706
CCDC86(R105);CCDC86(Y109);	0.290942	0.852031
NACA(S151);	0.293168	0.438169
PKN1(S561);	0.293991	1.62175
RANBP3(S333);	0.294272	1.94537
USP8(T723);	0.294679	1.28674
FNIP1(S230);	0.296852	0.660417
NOL8(S365);	0.297475	0.538505
MAP1B(S1801);	0.2977	0.808334
SYNE1(S8223);	0.299168	1.2096
ATP13A1(S935);	0.304101	0.535507
H2B1A_HUMAN_no_mod	0.304342	0.999455
MID1(S96);	0.305301	0.705815
GTF2I(S207);GTF2I(S210);	0.306525	1.69711
DENND5A(S193);	0.309056	1.23915
CD2BP2(S194);	0.309298	0.867791
DNAJC17(S112);	0.310138	1.28434
ABI1(S323);	0.31157	1.57118
TJAP1(S545);	0.312639	0.392146
CSTF2(R499);CSTF2(M509);CSTF2(S524);	0.313757	0.796025
ACSS2(S263);	0.314873	1.44306
GSE1(S905);	0.316287	0.7916
NUP50(T228);	0.316357	1.13743
MIER1(S121);	0.316364	0.457836
MED1(S1207);MED1(T1215);	0.31719	0.82196
KIAA0947(S1854);	0.31774	0.56894
AKT1S1(S247);	0.318428	0.748565
CSNK1D(S331);	0.3191	0.884342
HSP90AA1(S231);	0.319955	1.13989
OSBPL10(T25);	0.321552	1.3404
PSA3_HUMAN_no_mod	0.321564	1.25031
AKAP12(S286);	0.322272	0.857083
SLC39A6(T479);	0.323077	0.98572
RBM33(S205);	0.325482	0.209154
CHD1(S92);	0.325504	1.33125
ATP2B1(S1177);	0.325724	0.708686
NUP205(S1939);	0.325986	0.47512
FHOD1(R481);FHOD1(T489);	0.326438	0.411335
SIPA1L1(T1583);	0.327619	1.6271
RBMX2(S185);	0.327957	0.759561
GTF2I_HUMAN_no_mod	0.328977	0.931449
STX10(S132);	0.330981	0.191771
TLN1(M419);TLN1(S417);	0.332101	0.532912
PHLDB1(S419);	0.332355	1.56519
UBE2O(M398);UBE2O(T404);	0.332656	1.37513
MINK1(S763);	0.332826	2.35862
MED19(S226);	0.334039	0.63401
ZC3HAV1(S257);	0.335005	1.55968
BUD13(S271);	0.335394	2.09961
HEATR6(T639);	0.335547	1.87257
CLASP1(T1095);	0.336475	1.33023
RDBP(S353);	0.337728	0.988901
CDC42EP4(S295);	0.33948	0.501292
MYO10(T1882);	0.339899	2.34939
HNRNPCL1(K191);HNRNPC(K204);	0.340114	0.393274
KDM1B(S17);	0.340837	1.48926
MDC1(S780);	0.341114	1.31282
MPHOSPH8(T89);	0.342877	1.05501
NUFIP2(S113);	0.343718	0.848736
EIF3J(T109);	0.344217	0.438129
MCM2(T25);	0.344759	1.67217
TWISTNB(S60);	0.344771	1.09586
PKHJ1_HUMAN_no_mod	0.345143	0.832175
ANKZF1(S361);	0.346068	0.452973
PRUNE2(T1792);	0.347923	0.908385
KIF22(S462);	0.348078	1.82831
SLC9A3R1(S280);	0.348582	1.78523
RSF1(T628);	0.349995	1.74949
LMO7(M1017);LMO7(S1026);	0.353025	1.42216
SH3PXD2B(S293);	0.353165	1.43776
DDX54(S782);	0.353453	1.25121
SCAF11(S614);	0.353464	1.22136
PABPN1(S90);	0.353515	1.67818
CDC42EP1(S350);CDC42EP1(S353);	0.355047	1.06276
TMPO(S306);	0.355192	1.25995
CDCA3(S31);	0.355278	2.15637
OTUD4(S442);	0.355622	1.75013
PKN1(T914);	0.356344	2.2709
PDE3A(S428);	0.356527	3.16784
MELK(M515);MELK(S505);	0.357092	2.94858
FAM117B(S136);FAM117B(T149);	0.3577	0.215734
ZDHHC8(S741);	0.357884	1.56087
CENPF(S2996);	0.358512	1.36449
SMN1(S28);SMN1(S31);	0.359061	3.09551
EF2_HUMAN_no_mod	0.359939	0.645316
AAK1(S28);	0.360418	0.859206
MSL1(S362);	0.360912	1.40662
PARN(T559);	0.364135	2.19184
THIO_HUMAN_no_mod	0.364764	1.60044
CUX1(S1069);	0.36804	2.98014
HNRNPA1L2(M137);HNRNPA1(M137);	0.369425	0.736051
CXCR4(T318);	0.371204	1.48374
NCOR1(S158);NCOR1(S174);	0.371716	1.43725
OTUD5(S165);OTUD5(Y175);	0.37485	1.16969
ZC3HC1(S359);	0.375591	0.514625
ARHGEF5(S1125);	0.378559	1.3627
RL5_HUMAN_no_mod	0.379761	0.449762
SH3BP4(S279);	0.380433	1.02053
HEATR1(S1490);	0.381807	0.63781
LDHB(M234);	0.382451	0.0155045
RBM14(S623);	0.384526	1.62951
RPS6(S235);RPS6(S236);RPS6(T241);	0.384919	0.663465
TPR(S530);	0.385926	1.31715
RNF14(T158);	0.386613	1.44311
TTC7A(S182);	0.388885	2.40598
TRIM3(S437);	0.389548	0.597603
WBP11(Y236);	0.390501	1.56315
ABI2(S227);	0.391109	1.10437
ARFGEF1(S1569);	0.392626	0.831053
SNRPA1(S178);	0.392722	1.78915
PDE3A(Y405);	0.393456	3.37229
HN1L(S97);	0.395866	1.31503
ELAC2(S208);ELAC2(S212);	0.396386	1.78736
HELZ(S1614);HELZ(S1620);	0.397293	2.07652
SRRM1(S260);	0.397723	1.60224
POLH(S380);MFSD10(S271);RPS6(S236);	0.398925	0.645935
FIP1L1(S304);	0.399506	1.03531
KRT7(S28);KRT7(S36);	0.399644	2.61113
ZDHHC5(S621);	0.401581	0.640403
FLNB(T980);	0.401852	1.08121
TBA4B_HUMAN_no_mod	0.401883	1.61581
DOCK7(S948);	0.40259	1.48024
NSUN2(S743);	0.404506	2.55545
FAM76B(S190);	0.404873	1.7028
PSIP1(K155);PSIP1(S177);	0.406391	0.784434
RS12_HUMAN_no_mod	0.407118	1.51418
IVNS1ABP(S322);	0.407399	1.11459
TJP1(S117);TJP1(S131);	0.407673	1.10263
CRK(S40);	0.408445	1.77106
HJURP(S473);	0.409833	1.11194
RYR3(T3715);MAP4K4(T834);	0.411523	0.970475
AHNAK(S3412);	0.414336	1.13332
RL32_HUMAN_no_mod	0.417081	1.23322
CCD87_HUMAN_no_mod	0.417085	2.38758
LMNB1(S279);	0.417598	2.14187
PELP1(S481);	0.417632	0.699048
RNF113A(S253);	0.418269	0.762739
TCPH_HUMAN_no_mod	0.418624	1.0651
PSMA3(M255);PSMA3(S250);	0.420612	0.930279
GPATCH8(S1175);	0.421527	1.24898
ECT2(S861);	0.422913	0.540057
BCL7B(S111);	0.422934	0.865368
PCM1(S110);	0.423382	1.43379
COPR5(S66);	0.424615	0.449454
LRWD1(S253);LRWD1(S259);	0.427638	1.79804
LARP1(T622);	0.430256	1.53463
PLEC(S4613);	0.430368	3.79221
CLASRP(S294);	0.430437	1.04059
PPP1R18(S195);	0.430622	0.630951
PRPF4B(S292);PRPF4B(S294);	0.431809	0.957392
SON(S1780);SON(S1784);	0.432216	1.34979
EPB41L2(S38);	0.432613	0.860333
CHAMP1(S204);	0.436203	3.13675
DDX54(S75);	0.438338	1.62507
NUP160(S1157);	0.439056	0.885846
LRRFIP1(T540);	0.439484	0.946493
HNRNPD(T127);	0.439912	2.97087
CLASRP(S547);	0.440141	0.637195
BAG3(S171);	0.441787	1.15637
AAK1(T605);	0.447239	1.02334
HSP90AA1(S252);	0.44754	1.38378
EIF3B(T68);	0.448641	1.91216
FXR2(T598);FXR2(S601);	0.449656	1.57213
RPRD1B(S132);	0.449769	1.77514
SLAIN2(S145);	0.450527	2.72818
PPP6R1(S635);PPP6R1(S638);	0.450656	0.388276
C19orf21(S397);	0.452247	2.91676
BOP1(S126);BOP1(S127);	0.453304	1.05161
CAPR1_HUMAN_no_mod	0.453393	0.91112
RS2_HUMAN_no_mod	0.455503	1.98226
RB1CC1(S237);	0.45564	1.551
EIF4G1(S1187);	0.456033	1.20696
DHX16(S103);DHX16(S107);	0.457028	0.731097
PGRMC2(T211);	0.457392	1.42761
AMMECR1L(S74);	0.457637	0.459955
DNMT1(S394);	0.457908	2.84047
LIN37(T191);	0.458066	0.87686
NDRG1(S364);	0.45838	1.53493
PRPF4B(S427);PRPF4B(S431);PRPF4B(S437);	0.459994	1.54986
STAG1(S1062);	0.460905	1.47989
ABI2(S368);	0.464414	2.74867
YY1(Y254);	0.464703	1.10344
HJURP(S486);	0.465859	1.23622
NEDD1_HUMAN_no_mod	0.466734	0.694845
RANBP1(S60);	0.467732	1.38047
PWP1(S59);	0.469428	0.982376
ANXA2(S184);	0.471834	1.08427
LIMCH1(S718);	0.472239	0.428212
TP53BP1(T382);	0.472961	2.42222
ZBTB7A(S337);	0.476337	1.28289
SRPR(T284);	0.477665	0.920577
CIZ1(T349);	0.477736	2.16596
SAFB2(S246);SAFB(S247);	0.477794	1.73625
PRKCDBP(S173);	0.478856	2.70725
LRRC47(T510);	0.47888	1.23758
OTUD4(S544);	0.480626	2.96523
OTUD5(R153);OTUD5(S177);OTUD5(Y175);	0.481378	1.21074
PPP1R12C(S509);	0.48169	1.88823
MAP1B(Y1062);	0.482956	1.62533
TCOF1(T1234);	0.484989	4.22312
CDC42EP1(S142);CDC42EP1(Y154);	0.486529	1.58719
PGRMC2(S208);	0.487867	2.06893
PML(S535);	0.488531	1.32243
PRPF4B(S427);PRPF4B(S431);PRPF4B(S437);	0.489082	2.54865
STK11IP(T476);	0.489255	1.82109
CCDC86(S50);	0.490833	2.50342
SUPT5H(S804);	0.492093	2.12032
LARP1(S517);LARP1(S521);	0.492136	1.23613
RBM25(S703);	0.492193	1.2106
ARHGAP21(S1526);	0.4923	1.42164
AHNAK(S4425);	0.493228	1.23377
LIMA1(S132);	0.497405	0.273948
SQSTM1(M326);SQSTM1(S318);	0.498572	2.53864
KIF23(S911);	0.500024	2.79754
TOP2A(S1213);	0.50008	2.53824
TP53BP1(S727);	0.500205	2.51769
EPB41L2(S55);	0.500694	2.88089
RAB11FIP1(S202);	0.500711	1.38044
NSUN2(T755);	0.500941	3.31669
OSBPL11(S172);	0.501442	1.45563
BAG3(S177);	0.501704	2.32648
NQO1(S82);	0.501996	0.833563
DFFA(S315);	0.502047	3.00241
DDX1(S481);	0.502321	1.49541
LRRFIP2(T305);	0.502347	1.82901
ATG9A(S828);	0.5025	2.57976
MCM3(S704);MCM3(S711);	0.502907	0.305784
SDCCAG3(S249);	0.503982	2.99163
SDCCAG3(S247);SDCCAG3(S249);	0.503982	2.99163
ARHGEF11(T254);	0.504131	2.13936
ARHGEF11(S251);ARHGEF11(T254);	0.504131	2.13936
LRRC47(Y509);	0.504382	1.30577
BUB1B(S537);GTPBP5(S64);OR6N1(S87);OR4A15(S115);OR4D2(S87);HSPD1(S247);CD4(S440);CAAP1(S187);TMEM167B(S36);OR5F1(S87);	0.504402	1.8161
LRRIQ1(S1536);NCOA4(S264);CCDC80(S565);	0.504402	1.8161
CCDC39(T816);	0.504402	1.8161
TCO1_HUMAN_Phospho (ST)	0.504402	1.8161
TMC6_HUMAN_Phospho (ST)	0.504402	1.8161
BAG3(S194);	0.504655	2.15866
RANBP3(S108);	0.504759	2.39881
RANBP3(S101);RANBP3(S108);	0.504759	2.39881
ADRA2A(S324);ADRA2A(S331);	0.505137	2.77399
SMG9(S32);	0.505232	0.771711
UIMC1(S142);	0.505838	2.97071
NCOR2(S1017);	0.506085	2.01252
NCOA7(T134);	0.506128	3.36983
RNF213(T2269);	0.507337	2.18908
DMD(S3621);	0.507426	4.13764
DUT(S248);	0.507919	0.836982
MKI67(S651);	0.508425	0.219355
LRRC8D(S246);	0.509212	1.7133
AHCTF1(S1278);	0.5094	0.897406
FAM117B(R205);FAM117B(S210);	0.509741	1.76679
NUP35(S55);	0.510241	1.40105
DNAJC21(S430);	0.510532	1.1348
LARP1(S631);LARP1(Y633);	0.510536	1.54437
SLAIN2(S43);	0.51069	1.44165
GTF3C3(S43);	0.511861	0.0660472
MKL1(R330);MKL1(T337);	0.511927	1.95587
ADNP(S711);	0.512448	3.12953
QSER1(S1227);QSER1(S1228);	0.513126	1.09711
AJUBA(S130);	0.513288	1.71032
HS71L_HUMAN_no_mod	0.514745	2.2209
FUBP1(Y625);	0.514834	5.60916
ZFYVE19(S463);	0.515285	1.47349
INCENP(S306);INCENP(S311);	0.51532	1.97803
CHAMP1(S452);	0.515974	2.03406
HMGA1(S36);	0.516028	0.832022
SNAPIN(Y129);	0.51682	2.6468
SNAPIN(S133);	0.51682	2.6468
ABI2(T361);	0.516883	6.06414
SETD1A(S479);	0.517136	2.68869
SETD1A(T476);SETD1A(S479);	0.517136	2.68869
PALLD(T877);	0.517399	2.51209
RSL1D1(T465);RSL1D1(S469);	0.517715	4.0113
DDX42(S185);	0.518412	2.08885
PDE4D(S380);	0.519711	1.57378
TANC2(Y164);	0.520282	1.47629
TANC2(T168);	0.520282	1.47629
PAF(S35);	0.520329	2.51446
OTUD5(R153);OTUD5(S177);OTUD5(Y175);	0.520506	1.96488
RPAP3(S110);RPAP3(T111);	0.52094	0.667571
FAM83G(S760);	0.521094	2.51971
CCDC86(R94);CCDC86(S102);CCDC86(S110);	0.521341	3.65774
BAG6(S1117);	0.521716	1.78473
PLA2G4A(S434);	0.521736	1.60289
TPR(S522);TPR(S523);TPR(S527);	0.521828	2.37517
MAP1B(T1069);	0.521953	1.96883
PLA2G4A(S434);PLA2G4A(S435);PLA2G4A(S437);	0.522129	1.71616
NBN(S397);	0.522141	2.08222
CNOT2(S172);	0.522616	1.54737
PSMA5(T14);	0.522725	2.60285
MKI67(S2299);	0.52273	1.92487
UBAP2L(S607);	0.522807	3.6515
AHNAK(S115);	0.5229	0.0244156
RSF1(S392);	0.523184	2.37201
TNS3(Y333);	0.523196	2.66821
TNS3(S337);	0.523196	2.66821
PDE4D(S255);	0.523257	1.80541
CCDC86(R105);CCDC86(Y109);	0.52337	1.15875
NFKB2(S22);	0.523629	2.25005
PWP1(S50);	0.523727	1.62563
NFIC(T328);NFIC(S339);	0.525186	2.15933
RDBP(S113);	0.525508	1.85167
PRPF4B(S427);PRPF4B(S431);PRPF4B(S437);	0.526152	2.4829
GPRIN1(S615);	0.526205	1.85684
EPC2(S540);	0.526388	1.32067
BAG3(S283);	0.526497	2.22517
KRT8(S124);	0.527044	0.721624
NEDD1(S516);	0.527661	1.18123
KIAA1467(S62);	0.527787	1.52751
INCENP(T239);	0.528083	1.59852
ZFYVE20(S219);	0.528614	1.3914
PRKAB1(S40);	0.529247	1.81116
FTSJD2(S28);	0.529794	1.35307
SUMO2_HUMAN_no_mod	0.529812	1.13399
RIF1(S2154);	0.530312	1.5225
ZCCHC17(S114);	0.530515	2.77481
SRRM2(T2291);	0.53131	3.6922
NYNRIN(S660);	0.53187	2.66185
TJP1(S117);	0.532153	1.62151
IFI16(T161);	0.532296	1.90015
IRF2BP2(S463);	0.532939	2.64529
CHAMP1(S204);CHAMP1(S214);	0.53388	2.96392
EEF2K(S18);	0.533958	1.34847
EIF2S2(S2);	0.53436	2.01197
EIF2S2(M6);EIF2S2(S2);	0.53436	2.01197
EIF2S2(M6);EIF2S2(M12);EIF2S2(S2);	0.53436	2.01197
BCAR3(T368);	0.534657	4.56226
PI4KB(T263);	0.535084	2.7496
TKT_HUMAN_no_mod	0.536351	1.85672
SCAF1(T1001);SCAF1(S1005);	0.536902	2.41534
TPIS_HUMAN_no_mod	0.5371	2.26481
BIN1(S296);BIN1(S303);	0.537306	3.22011
TJP2(S1068);	0.537751	2.18869
TPX2(S738);	0.538285	3.52324
AKAP2(S118);	0.538328	1.92385
AKAP2(R109);AKAP2(S118);	0.538328	1.92385
SKIV2L(S248);	0.539073	2.56975
SEC16A(S1844);	0.539085	1.61357
FAM195A(T91);	0.540856	1.03398
[truncated: 1,248 more rows]
